# Supplementary material for: Prediction of constitutive A-to-I editing sites from human transcriptomes in the absence of genomic sequences
Source: BMC Genomics. 2013 Mar 27;14:206. doi: 10.1186/1471-2164-14-206 (PMC3637798; doi:10.1186/1471-2164-14-206)
Supplement: Additional file 2 — Numbers of total reads used for alignment, mapped reads after the first- and second-round alignment for all transcriptomes from 18 tissues/cell lines. [file 1471-2164-14-206-S2.xlsx]

## Sheet: Additional file 2
Tissue	Total Reads	1st round mapped reads	2nd round mapped reads
H9	39346501	23020043	1.00885e+06
HeLa	53833115	32939336	941418
adipose	76269225	48220772	804306
adrenal	76171569	51002168	868814
brain	64313204	46362357	670793
breast	77195260	50849625	763099
colon	80257757	49909219	724160
heart	76766862	46435534	635679
kidney	79772393	49494373	832373
liver	77453877	53424493	643128
lung	81255438	55068541	702186
lymphnode	81916460	51293448	1.06287e+06
ovary	81003052	55953960	763053
prostate	83319902	58482933	701693
skeletal	82864636	54672762	660090
testes	82044319	58034397	851114
thyroid	80246657	57766363	917449
whitebloodcell	82785673	56746460	774589
