# Supplementary material for: Prediction of constitutive A-to-I editing sites from human transcriptomes in the absence of genomic sequences
Source: BMC Genomics. 2013 Mar 27;14:206. doi: 10.1186/1471-2164-14-206 (PMC3637798; doi:10.1186/1471-2164-14-206)
Supplement: Additional file 5 — Constitutive A-to-I editing sites in editing boxes (see spreadsheet). 2,245 constitutive A-to-I editing sites in editing boxes were listed with their genomic location, expression levels in each tissue/cell line (> 5 HPB), unique hits, editing ratios and final PSSs. Each site was also characterized with information of the overlapped gene, strand information, overlapping with RepeatMask sequences, genomic location with IRAlus and comparison with other reported editing datasets ([8-10,27] and DARNED database). [file 1471-2164-14-206-S5.xlsx]

## Sheet: Additionl file 5
Ch	Loc	Base	OverlapNo.	H9(HPB)	H9(UniqueHit)	H9(EditRatio)	HeLa(HPB)	HeLa(UniqueHit)	HeLa(EditRatio)	adipose(HPB)	adipose(UniqueHit)	adipose(EditRatio)	adrenal(HPB)	adrenal(UniqueHit)	adrenal(EditRatio)	brain(HPB)	brain(UniqueHit)	brain(EditRatio)	breast(HPB)	breast(UniqueHit)	breast(EditRatio)	colon(HPB)	colon(UniqueHit)	colon(EditRatio)	heart(HPB)	heart(UniqueHit)	heart(EditRatio)	kidney(HPB)	kidney(UniqueHit)	kidney(EditRatio)	liver(HPB)	liver(UniqueHit)	liver(EditRatio)	lung(HPB)	lung(UniqueHit)	lung(EditRatio)	lymphnode(HPB)	lymphnode(UniqueHit)	lymphnode(EditRatio)	ovary(HPB)	ovary(UniqueHit)	ovary(EditRatio)	prostate(HPB)	prostate(UniqueHit)	prostate(EditRatio)	skeletal_muscle(HPB)	skeletal_muscle(UniqueHit)	skeletal_muscle(EditRatio)	testes(HPB)
chr3	10194555	A->G	16	17.3763	18	0.285714	14.3121	24	0.272727	5.62901	8	0.368421	16.246	22	0.362069	5.85455	11	0.315789	10.6758	13	0.105263	7.44214	11	0.307692				15.875	19	0.272727	5.08062	7	0.578947	9.33953	6	0.527778	35.3716	19	0.23622	7.14884	18	0.25	5.61839	7	0.652174				9.35412
chr3	10194571	A->G	6				11.7099	19	0.185185				14.0052	17	0.2				8.14733	11	0.103448													9.33953	6	0.111111													6.64635
chr3	10194593	A->G	7	8.06759	10	0.307692	9.5414	14	0.272727				7.00259	11	0.32				5.33791	7	0.105263										5.34802	5	0.2				16.711	12	0.383333
chr3	10194617	A->G	7				13.011	17	0.0666667										6.74262	8	0.125										5.34802	5	0.65				10.3051	13	0.0810811				5.61839	7	0.130435				10.0926
chr3	10194625	A->G	5				17.348	20	0.075							10.7847	15	0.142857													6.15023	7	0.26087				11.1406	14	0.15										13.0465
chr3	10194626	A->G	11	13.0323	13	0.142857	17.348	20	0.15	7.11033	13	0.166667	20.4476	22	0.150685	10.7847	15	0.0857143	9.83299	13	0.0857143										6.15023	7	0.304348				11.6977	15	0.261905										13.0465
chr3	10194641	A->G	11	14.2734	14	0.391304	22.1187	27	0.176471	13.9244	18	0.212766	31.3716	33	0.1875	11.401	17	0.0810811										22.5137	20	0.128205	6.15023	7	0.130435	7.52351	7	0.275862				18.638	28	0.109589							17.9698
chr3	10194650	A->G	8	14.894	15	0.0833333				13.9244	18	0.0638298	32.7721	36	0.119658				16.0137	20	0.0526316	5.43849	6	0.263158																18.8934	29	0.0810811							18.9544
chr3	10194656	A->G	3							13.9244	18	0.276596																									19.2176	17	0.0724638										18.4621
chr3	10194705	A->G	7							5.62901	5	0.368421	10.0837	13	0.166667				6.18073	10	0.0909091																9.19103	7	0.0606061	6.63821	12	0.153846	5.86267	7	0.125
chr3	10194706	A->G	5										8.96332	12	0.21875				6.18073	10	0.0909091																			6.12758	11	0.166667	5.86267	7	0.375				7.38484
chr3	10194744	A->G	3										8.96332	12	0.09375							5.72472	3	0.1
chr3	10194783	A->G	4							9.48043	14	0.1875										11.4494	10	0.075				6.35001	8	0.227273				8.04238	8	0.193548
chr3	10194784	A->G	3																7.86639	10	0.0714286																						11.9696	13	0.102041
chr3	10194810	A->G	3							9.7767	16	0.151515										12.0219	12	0.0714286																			15.8781	17	0.230769
chr3	10194811	A->G	10				6.5055	13	0.133333	9.7767	16	0.181818	26.89	34	0.0520833							12.0219	12	0.0952381							13.1027	19	0.0612245	8.30181	8	0.1875							15.8781	17	0.0923077				13.5389
chr3	10194815	A->G	12				6.5055	13	0.133333	8.29538	14	0.142857	23.2486	32	0.192771	8.31962	13	0.0740741										14.1432	15	0.0612245	11.2308	18	0.0952381	8.30181	8	0.4375	42.8915	25	0.155844	8.42542	16	0.212121	15.1452	15	0.112903
chr3	10194841	A->G	10				9.1077	16	0.380952	7.11033	14	0.541667																14.7205	16	0.117647	7.48723	13	0.357143	8.56124	8	0.69697	33.7005	21	0.429752	6.12758	10	0.291667	7.08406	10	0.137931				6.64635
chr3	10194851	A->G	8	5.58525	6	0.222222							13.7251	27	0.142857													17.3182	18	0.133333				7.52351	7	0.0689655	26.7376	18	0.135417	7.40416	11	0.103448							6.15403
chr3	10194873	A->G	3	8.06759	10	0.153846																												7.52351	6	0.206897
chr3	10194882	A->G	9	8.06759	10	0.307692	9.9751	16	0.304348	6.5178	14	0.409091	14.0052	23	0.12													9.81365	10	0.264706				8.30181	7	0.375	12.5332	9	0.644444				10.7482	11	0.272727
chr3	10194883	A->G	10	8.06759	10	0.153846	9.9751	16	0.26087	6.5178	14	0.727273																9.81365	10	0.382353	5.61542	11	0.52381	8.30181	7	0.15625	12.5332	9	0.288889				10.7482	11	0.386364
chr3	10194890	A->G	13	9.92934	13	0.25	9.5414	15	0.590909	7.11033	14	0.5	14.0052	24	0.34							5.15225	6	0.111111				10.1023	11	0.314286	6.41763	12	0.208333	9.8584	7	0.105263	12.8117	10	0.0869565				10.7482	11	0.363636				6.15403
chr3	10194903	A->G	11	9.92934	13	0.25	8.2403	14	0.105263	7.11033	15	0.25	13.445	22	0.166667													6.92728	9	0.375	7.75463	12	0.137931				9.19103	9	0.242424	5.61695	12	0.181818	10.504	11	0.0930233				7.13867
chr3	10194907	A->G	4																									6.92728	9	0.208333				7.26408	5	0.25							10.2597	10	0.166667
chr3	10194933	A->G	8				11.7099	16	0.0740741	14.5169	21	0.122449				10.1684	17	0.0606061	12.6424	14	0.133333	14.598	18	0.137255				6.92728	11	0.208333				9.59897	10	0.189189
chr3	10194944	A->G	10				10.4088	15	0.0833333	14.2207	19	0.125	33.6124	33	0.075	8.93589	16	0.0689655	12.9234	15	0.23913	14.8843	18	0.192308										10.1178	11	0.153846													13.785
chr3	10194983	A->G	10				14.3121	21	0.0606061	15.9982	16	0.37037	34.1726	29	0.0819672	13.2498	22	0.0930233	8.14733	17	0.0689655													9.59897	12	0.135135							18.0766	16	0.243243				15.262
chr3	10194984	A->G	14	8.68817	12	0.142857	15.1795	22	0.228571	15.9982	16	0.333333	33.8925	29	0.14876	13.2498	22	0.0930233				13.1669	19	0.152174	5.53768	8	0.222222				13.1027	13	0.0816327	11.1556	13	0.232558				16.3402	25	0.078125	19.5422	17	0.2125				15.7543
chr3	10194988	A->G	14	8.68817	12	0.285714	15.1795	22	0.171429	15.9982	16	0.148148				15.0986	23	0.326531				14.8843	20	0.115385				27.1318	24	0.0744681	14.7071	15	0.109091	11.1556	13	0.325581	57.6528	24	0.0772947				19.7865	17	0.123457	8.36147	3	0.25	16.739
chrX	123046578	A->G	3																									12.1227	15	0.0714286	8.02203	10	0.166667	11.6744	9	0.355556
chrX	123046590	A->G	8	8.06759	9	0.230769	13.4447	18	0.129032				8.40311	11	0.4	8.31962	14	0.148148	5.33791	13	0.210526				6.76827	12	0.136364							12.7121	10	0.44898							5.61839	10	0.0869565
chrX	123046591	A->G	15	8.06759	9	0.538462	13.4447	18	0.677419				8.40311	11	0.9	8.31962	14	0.62963	5.33791	13	0.684211	9.73203	12	0.352941	8.30652	13	0.407407	16.7409	17	0.706897	11.7656	14	0.613636	12.7121	10	0.612245	11.9762	8	0.604651	5.87226	14	0.782609	5.61839	10	0.478261	13.3261	6	0.588235
chrX	123046596	A->G	7	10.5499	11	0.117647	14.7458	18	0.147059							8.01149	13	0.192308										16.7409	17	0.12069	12.8353	16	0.166667				14.2043	9	0.27451	6.12758	14	0.25
chrX	123046598	A->G	15	11.1705	12	0.277778	15.6132	19	0.222222				7.5628	9	0.37037	8.01149	13	0.192308	5.05696	12	0.277778	9.15956	10	0.0625	7.99887	12	0.0769231	16.7409	17	0.137931	12.5679	15	0.0638298	16.0848	12	0.580645				6.38289	15	0.28	7.32834	9	0.466667	17.7681	8	0.220588	5.66171
chrX	123046599	A->G	14	11.1705	12	0.388889	15.6132	19	0.527778				7.5628	9	0.518519	8.01149	13	0.730769				9.15956	10	0.4375	8.30652	13	0.259259	17.3182	18	0.766667	11.4982	14	0.488372	15.8253	11	0.770492	13.9258	8	0.2				7.32834	9	0.666667	17.7681	8	0.308824	5.41555
chrX	123046615	A->G	5										8.68321	11	0.0967742				5.33791	12	0.157895													23.3488	15	0.4				9.95731	20	0.102564	10.504	9	0.209302
chrX	123046632	A->G	6				17.348	20	0.075				9.52353	12	0.0588235																			16.0848	12	0.306452				13.0211	19	0.0588235	11.4811	8	0.106383				5.66171
chrX	123046639	A->G	10				14.3121	16	0.151515				9.24342	12	0.181818	9.55216	11	0.0967742	7.86639	14	0.0714286	8.87332	10	0.0645161	11.6907	18	0.0526316				13.9049	17	0.0961538				25.345	11	0.208791	14.0424	20	0.0909091							5.16938
chrX	123046642	A->G	13	9.92934	10	0.125	14.3121	16	0.212121				8.12301	12	0.206897	9.55216	11	0.0645161	7.86639	14	0.107143	7.44214	9	0.192308	11.0754	16	0.166667	32.3273	22	0.0892857	15.5093	19	0.0517241	16.3442	13	0.492063				14.0424	20	0.127273	10.0154	7	0.121951
chrX	123046644	A->G	12	10.5499	11	0.117647	13.4447	14	0.129032				6.72249	11	0.208333	9.55216	11	0.16129	7.58545	13	0.0740741							35.2137	24	0.0819672				16.0848	12	0.193548	20.3317	9	0.178082				10.0154	7	0.121951	15.9391	7	0.245902
chrX	123046680	A->G	6										8.40311	15	0.266667													20.7818	13	0.166667				5.70749	6	0.0909091				11.7445	18	0.304348	10.7482	9	0.136364				5.41555
chrX	123046686	A->G	8										8.68321	14	0.258065				9.83299	13	0.0857143	8.87332	6	0.225806							7.21983	9	0.0740741				14.7614	5	0.45283	10.2126	17	0.225	9.28256	9	0.157895
chrX	123046689	A->G	11										8.96332	15	0.375				8.99016	12	0.09375	8.87332	6	0.709677	14.7671	12	0.229167	19.05	11	0.19697	6.95243	8	0.346154				14.7614	5	0.566038	10.2126	17	0.625	10.504	10	0.465116
chrX	123046695	A->G	13				5.2044	7	0.25				8.96332	15	0.25	9.24402	11	0.366667	9.83299	13	0.0857143	10.3045	7	0.305556	15.0748	13	0.0816327	19.05	11	0.166667	7.48723	9	0.214286				13.3688	4	0.166667	10.2126	17	0.25	11.2368	11	0.26087
chrX	123046715	A->G	12										10.3638	17	0.351351	13.2498	17	0.255814	10.1139	15	0.166667	10.5907	8	0.216216	9.53711	9	0.129032	16.4523	11	0.122807	6.41763	7	0.125							11.2339	21	0.227273	16.8552	13	0.391304	9.40666	4	0.194444
chrX	123046720	A->G	17	6.82642	11	0.818182	8.674	12	0.8				11.4843	20	0.804878	13.5579	18	0.818182	11.2377	17	0.95	12.8806	10	0.933333	9.22947	8	0.7	18.4727	13	0.734375	7.48723	6	0.714286	5.96693	5	1	7.79845	5	0.714286	14.0424	23	0.836364	16.8552	13	0.84058	9.40666	4	0.444444	9.35412
chrX	123046741	A->G	17	9.30875	14	0.133333	12.1436	18	0.142857	6.5178	8	0.363636	12.6047	22	0.0888889	15.0986	18	0.183673	14.0471	22	0.26	12.0219	12	0.142857				26.2659	20	0.164835	9.89384	9	0.27027	10.8961	9	0.309524	11.1406	5	0.45	19.9146	31	0.179487	16.6109	11	0.514706	7.57759	4	0.413793	8.8618
chrX	123046758	A->G	16	9.92934	15	0.375	13.8784	21	0.1875	9.18417	13	0.419355	14.8455	26	0.207547	14.7904	18	0.375	14.0471	22	0.22	13.4531	15	0.106383	7.69122	10	0.12	35.5023	26	0.227642	10.9634	11	0.170732	12.1933	11	0.595745				20.1699	32	0.177215	16.3666	11	0.343284				10.5849
chrX	123046770	A->G	17				13.011	19	0.166667	8.59164	13	0.241379	16.5261	29	0.135593	13.2498	18	0.186047	15.4518	20	0.145455	11.7357	13	0.243902	7.69122	10	0.12	37.2341	27	0.100775	9.89384	9	0.135135	12.7121	14	0.632653	15.5969	8	0.0535714	18.8934	30	0.121622	16.1223	10	0.393939	8.10018	5	0.322581	8.61564
chrX	123046772	A->G	17	9.92934	15	0.25	13.011	19	0.1	8.59164	13	0.275862	16.246	28	0.137931	11.7091	16	0.0789474	14.609	19	0.0576923	10.877	11	0.315789				34.3478	25	0.0504202	9.89384	9	0.189189	12.7121	14	0.326531	15.0399	7	0.259259	18.3827	30	0.0972222	14.4124	9	0.135593	7.05499	4	0.0740741	8.12332
chrX	123046815	A->G	8							10.3692	15	0.0857143				7.08709	13	0.0869565	8.42827	9	0.133333	10.5907	13	0.0540541				20.7818	18	0.125				15.8253	17	0.131148							13.9238	14	0.175439				5.41555
chrX	123046840	A->G	3							8.59164	13	0.0689655																									7.24142	5	0.269231
chrX	123046852	A->G	3							5.92527	11	0.1																						8.82067	9	0.294118	5.84884	4	0.142857
chrX	123046889	A->G	12							8.29538	14	0.142857	5.60207	10	0.25	9.86029	17	0.34375	8.14733	16	0.137931	12.0219	10	0.214286				22.8023	18	0.0886076	5.88282	12	0.0909091	14.7876	11	0.210526	8.07697	5	0.206897	10.4679	13	0.195122	10.9925	10	0.177778				7.13867
chrX	123046892	A->G	8							8.29538	14	0.107143				10.4766	18	0.0882353	8.99016	16	0.0625													17.9008	13	0.173913				10.7233	14	0.0714286	10.504	10	0.209302
chrX	123046893	A->G	8	9.30875	11	0.133333				8.59164	15	0.275862	6.44238	11	0.130435	10.4766	18	0.176471				12.8806	11	0.111111							5.88282	12	0.0909091				6.40587	4	0.130435				10.504	10	0.139535
chrX	123046905	A->G	9							8.29538	15	0.25							9.2711	16	0.0606061	13.1669	12	0.217391							6.95243	14	0.153846	17.9008	13	0.333333	6.40587	4	0.565217	12.5105	18	0.122449	10.9925	12	0.244444
chr20	3852829	A->G	16	13.6528	13	0.5				14.8132	15	0.58	27.1701	24	0.257732				20.5088	21	0.260274	6.2972	10	0.318182	23.9966	26	0.179487	24.2455	17	0.22619	13.9049	18	0.269231	13.231	11	0.705882	25.0665	9	0.555556	24.255	30	0.4	9.52684	12	0.512821	37.3653	15	0.111888	6.64635
chr20	3852832	A->G	9	14.2734	14	0.0869565	15.1795	25	0.0857143	18.3683	16	0.0806452																22.8023	17	0.126582				13.231	11	0.294118							9.77112	13	0.325	38.6718	16	0.0945946	5.90787
chr20	3852853	A->G	8				18.6491	25	0.0697674	23.9973	20	0.246914	30.2512	30	0.0833333	5.54641	8	0.111111													11.4982	14	0.0697674				31.4723	12	0.0707965	28.34	33	0.0720721	11.7253	12	0.0625
chr20	3852854	A->G	16	16.1352	16	0.153846	18.6491	25	0.162791	23.9973	20	0.382716	30.2512	30	0.138889	5.54641	8	0.111111	25.2848	21	0.244444	6.86967	12	0.375				22.5137	17	0.269231	11.4982	14	0.302326	10.6367	9	0.634146	32.3079	12	0.206897	28.34	33	0.252252	10.9925	11	0.222222	41.0235	16	0.0509554	7.87716
chr20	3852861	A->G	14	14.2734	13	0.130435	18.2154	25	0.285714	20.4422	19	0.275362	25.4894	26	0.0659341				23.0373	19	0.365854	5.72472	10	0.2	28.6113	30	0.11828	17.6068	16	0.377049	7.75463	11	0.172414				24.7879	12	0.11236	25.5316	30	0.16	12.7025	11	0.230769				7.13867
chr20	3852885	A->G	12	12.4117	12	0.1	20.3839	29	0.0638298	34.0703	28	0.234783	31.6517	30	0.0530973	9.86029	13	0.3125				15.743	17	0.309091				29.1523	19	0.0990099							24.5094	11	0.193182	39.3186	38	0.0779221	15.1452	11	0.483871	46.772	20	0.0949721	14.7697
chr20	3852887	A->G	5							35.5516	30	0.0916667										17.4604	18	0.311475													22.8383	10	0.219512	40.0846	38	0.0828025							17.7236
chr20	3852896	A->G	7							31.1077	25	0.0666667	33.0522	30	0.118644							17.7466	18	0.16129	27.996	26	0.0549451										19.2176	9	0.333333				15.6338	11	0.171875
chr20	3852901	A->G	6	8.68817	11	0.142857				32.2927	26	0.0733945				14.7904	18	0.0833333																5.96693	5	0.478261				38.808	38	0.0789474
chr20	3852923	A->G	12				13.8784	24	0.09375	32.2927	27	0.266055				16.3311	21	0.132075	38.7701	29	0.0507246	22.6127	21	0.392405	26.4578	27	0.104651				6.41763	11	0.208333				23.1168	11	0.421687	44.1696	39	0.109827				39.1944	20	0.106667	24.1238
chr20	3852925	A->G	11				14.3121	24	0.212121	32.2927	27	0.0733945	33.6124	30	0.1	17.5636	23	0.0526316	41.0176	31	0.0753425													5.18863	6	0.15				45.7015	41	0.117318				40.7622	21	0.0641026	23.8776
chr20	3852926	A->G	14				14.7458	25	0.147059	32.2927	27	0.155963	33.6124	30	0.133333	17.5636	23	0.192982				24.9025	22	0.16092	27.6884	28	0.0888889	31.4614	19	0.0733945				5.18863	6	0.5	24.2309	12	0.091954	45.7015	41	0.111732				44.159	22	0.112426	23.8776
chr20	3852927	A->G	12							32.2927	27	0.12844	31.9318	29	0.0614035	16.6392	22	0.111111	41.0176	31	0.0616438	24.9025	22	0.16092	27.0731	27	0.0681818	31.4614	19	0.0733945				5.18863	6	0.15	23.1168	11	0.289157	45.4462	40	0.146067				42.0687	21	0.0931677
chr20	3852938	A->G	9				12.5773	22	0.103448	28.7376	27	0.185567				17.5636	22	0.0701754	37.3653	27	0.075188	18.6054	18	0.323077							6.95243	12	0.0769231	6.74522	7	0.0769231							10.0154	9	0.170732				23.1392
chr20	3852974	A->G	8				11.2762	20	0.0769231							11.401	18	0.0540541				10.3045	9	0.138889	24.9196	33	0.0617284				12.5679	13	0.12766										5.86267	6	0.25
chr20	3852978	A->G	16	11.7911	13	0.210526	11.7099	21	0.185185	19.8497	22	0.328358	16.8062	20	0.116667	10.4766	16	0.205882	21.0707	20	0.186667	8.01461	7	0.142857	26.1502	33	0.105882							5.18863	5	0.45	6.9629	8	0.28	21.1912	25	0.0722892	7.08406	7	0.310345	35.5363	13	0.147059	13.2927
chr20	3852987	A->G	3							19.5534	20	0.0606061													29.5343	35	0.0729167										11.6977	9	0.309524
chr20	3853000	A->G	17	11.7911	12	0.473684	13.8784	22	0.25	21.6272	22	0.232877	10.6439	13	0.263158				18.5422	18	0.424242	6.58343	7	0.608696	24.6119	31	0.4125	21.9364	18	0.0789474	11.4982	11	0.325581	7.00465	6	0.703704	8.634	6	0.290323	17.1062	22	0.283582	6.10695	8	0.32	23.2553	8	0.247191	13.785
chr20	3853005	A->G	12	12.4117	13	0.3	16.4806	26	0.210526	22.516	21	0.25	15.4057	15	0.0909091	7.70335	14	0.16	21.0707	18	0.186667	6.2972	6	0.454545	24.6119	29	0.175	19.6273	18	0.161765							15.3184	9	0.109091	19.6593	24	0.181818
chr20	3853010	A->G	11				16.9143	27	0.0769231	23.4048	22	0.113924	15.9659	16	0.0877193	7.39522	13	0.0833333				6.58343	7	0.304348				18.4727	16	0.078125							14.7614	8	0.169811	20.4253	26	0.0875	9.52684	9	0.333333				15.7543
chr20	3853024	A->G	15	14.2734	15	0.0869565				26.0712	22	0.159091				6.16268	12	0.3	26.9705	18	0.0833333	10.3045	9	0.277778	26.1502	29	0.0941176	16.7409	14	0.12069	11.7656	11	0.136364				16.9895	10	0.131148	27.5741	30	0.185185	9.77112	9	0.375	52.2592	15	0.07	17.2313
chr20	3853060	A->G	16	9.92934	11	0.125	19.9502	28	0.0652174	45.6246	33	0.38961	35.8533	26	0.109375	15.7148	23	0.235294	45.7936	27	0.122699	22.0402	21	0.545455	19.0742	26	0.0806452							10.6367	8	0.585366	20.6102	9	0.405405	43.4037	39	0.241176	18.5651	12	0.592105	58.269	17	0.156951	11.0773
chr20	3853067	A->G	16	9.30875	10	0.266667	19.5165	26	0.177778	45.9209	34	0.206452	39.2145	29	0.107143	16.3311	23	0.226415	47.4793	28	0.118343				19.6895	27	0.078125	17.3182	14	0.0833333				9.59897	7	0.135135	21.7243	10	0.179487	46.4675	42	0.236264	18.0766	12	0.540541	60.6207	18	0.0560345	11.8157
chr1	204525548	A->G	14	14.894	19	0.125	14.7458	25	0.264706	10.073	15	0.323529	20.7277	25	0.27027				9.55204	14	0.176471				5.84533	8	0.157895	15.2977	16	0.358491				8.04238	7	0.322581	24.5094	12	0.125	20.1699	24	0.227848	15.1452	15	0.451613				15.0158
chr1	204525571	A->G	6				16.0469	28	0.135135	11.8505	18	0.175																												17.1062	24	0.0895522				6.7937	4	0.346154	15.262
chr1	204525579	A->G	14	15.5146	19	0.24	16.9143	30	0.128205	9.48043	14	0.25	28.0104	30	0.16	5.54641	9	0.444444	18.5422	16	0.151515							14.7205	15	0.0784314				13.7499	13	0.301887	31.1938	16	0.553571	16.5955	26	0.215385				5.48722	4	0.238095	13.0465
chr1	204525591	A->G	12	18.6175	20	0.133333	17.7817	29	0.097561	6.81406	11	0.217391	33.8925	32	0.0991736	5.85455	9	0.157895							7.38357	10	0.0833333	19.9159	18	0.0724638				11.9339	12	0.434783	25.6235	14	0.0543478	16.8508	26	0.0757576	10.504	12	0.209302	12.8035	7	0.102041
chr1	204525593	A->G	16	17.9969	19	0.62069	16.4806	27	0.578947	6.81406	11	0.695652	32.7721	30	0.495726	5.54641	8	0.722222	16.2947	14	0.534483				6.76827	9	0.363636	20.4932	19	0.323944				9.33953	11	0.916667	23.1168	13	0.783133	15.3189	25	0.583333	9.28256	11	0.815789	12.8035	7	0.387755	9.84645
chr1	204525639	A->G	10	10.5499	12	0.117647	13.011	23	0.0666667	5.92527	9	0.1				6.77895	10	0.227273	8.14733	12	0.137931																12.2547	8	0.113636	15.8296	25	0.16129				17.2455	10	0.0909091	6.64635
chr1	204525641	A->G	14	10.5499	12	0.294118	13.4447	23	0.225806	6.22153	10	0.238095	29.9711	30	0.121495	7.08709	11	0.217391	8.14733	12	0.241379							12.1227	14	0.0714286				7.52351	10	0.137931	12.2547	8	0.0681818	15.0636	24	0.220339	5.12984	6	0.0952381	15.9391	9	0.131148	6.40019
chr1	204525647	A->G	12	9.92934	11	0.125	12.1436	21	0.107143	6.5178	11	0.363636	29.691	30	0.0754717	5.23828	10	0.352941	6.74262	11	0.208333							12.4114	14	0.209302				7.26408	9	0.178571	12.2547	8	0.113636	13.787	21	0.0925926							5.41555
chr1	204525649	A->G	10				12.1436	21	0.392857	6.5178	11	0.318182				5.23828	10	0.235294	6.74262	11	0.291667													7.26408	9	0.0714286	13.9258	9	0.36	12.7658	20	0.32	8.79401	8	0.138889	14.8939	8	0.0701754
chr1	204525665	A->G	7	7.447	9	0.25				7.99912	14	0.111111							5.89979	10	0.190476							5.77273	10	0.1							23.1168	15	0.144578				11.2368	12	0.130435
chr1	204525666	A->G	10	8.06759	10	0.307692	10.4088	20	0.291667	7.99912	14	0.185185							5.89979	10	0.52381							5.77273	10	0.25				10.3773	14	0.45	23.1168	15	0.228916	14.553	25	0.22807	11.2368	12	0.434783
chr1	204525667	A->G	10	8.06759	10	0.230769	10.4088	20	0.333333	7.99912	14	0.111111	25.2093	31	0.233333				5.89979	10	0.285714							5.77273	10	0.15				10.3773	14	0.375				14.553	25	0.105263	11.2368	12	0.304348
chr1	204525669	A->G	8				9.1077	18	0.238095				26.89	32	0.0833333										5.84533	8	0.157895	5.77273	10	0.15				10.3773	14	0.125							11.2368	12	0.0869565	9.66795	6	0.216216
chr1	204525672	A->G	7				10.4088	20	0.0833333										7.86639	13	0.0714286													10.3773	14	0.2	25.345	17	0.0989011	13.2764	25	0.211538	12.7025	14	0.0576923
chr1	204525687	A->G	5																																		27.8516	16	0.18							6.2711	4	0.25	10.5849
chr1	204525713	A->G	8							8.88791	16	0.0666667							11.5186	18	0.243902							8.94774	14	0.0645161							22.5598	14	0.135802	17.3615	28	0.0735294	10.7482	11	0.113636				10.0926
chr1	204525717	A->G	9							8.59164	15	0.344828	25.7695	29	0.141304																			5.18863	7	0.5	22.5598	14	0.123457	16.8508	28	0.136364	6.83978	8	0.321429	7.31629	6	0.214286	9.60029
chr1	204525744	A->G	12	6.20584	7	0.8	6.9392	13	0.6875	12.4431	18	0.738095	27.1701	28	0.28866				12.6424	18	0.266667							12.1227	15	0.571429							15.8754	9	0.596491	14.8083	25	0.413793	5.37412	6	0.863636				8.36948
chr1	204525774	A->G	3							17.1833	20	0.189655				7.70335	11	0.24																16.6036	9	0.09375
chr1	204525781	A->G	11	9.92934	11	0.125	13.8784	17	0.0625	17.4795	21	0.525424				8.62776	13	0.25	16.0137	18	0.175439													16.6036	9	0.5	22.8383	14	0.634146	12.7658	25	0.06	10.7482	11	0.522727				7.38484
chr1	204525784	A->G	7							18.0721	22	0.262295	34.7329	28	0.0564516	9.24402	13	0.133333	15.4518	17	0.109091																29.2442	16	0.0666667				10.7482	11	0.136364				7.38484
chr1	204525790	A->G	3				14.7458	19	0.205882										15.7328	18	0.0535714																30.9153	17	0.135135
chr1	28826023	A->G	13	9.30875	11	0.2	11.2762	14	0.269231	8.29538	11	0.392857	9.24342	16	0.151515				9.83299	12	0.114286	5.15225	7	0.111111				14.7205	16	0.490196	5.61542	12	0.428571				5.01329	2	0.5	11.2339	18	0.25	8.30545	6	0.558824				6.15403
chr1	28826031	A->G	14	10.5499	13	0.352941	13.8784	18	0.3125	8.88791	11	0.6	8.68321	15	0.387097				11.2377	12	0.8	6.2972	8	0.772727				17.8955	20	0.532258	6.15023	10	0.782609							14.553	23	0.526316	8.30545	6	0.676471	9.14536	4	0.0571429	7.87716
chr1	28826053	A->G	5				21.2513	23	0.0612245				11.7644	19	0.190476							5.15225	8	0.111111																			5.86267	7	0.333333
chr1	28826055	A->G	3																			5.15225	8	0.111111													11.4192	7	0.146341				7.57262	8	0.258065
chr1	28826068	A->G	9				24.7209	28	0.0877193	5.62901	7	0.210526	10.3638	16	0.0810811										6.15298	8	0.1	15.5864	18	0.148148							10.5836	7	0.157895				7.32834	10	0.233333	19.0746	8	0.136986	8.8618
chr1	28826085	A->G	14	20.4793	21	0.121212	22.5524	26	0.192308	5.33274	6	0.222222	12.6047	17	0.177778				6.18073	7	0.318182				7.38357	10	0.333333	13.5659	17	0.255319	8.55683	11	0.53125				10.5836	7	0.526316	9.95731	20	0.384615	6.5955	10	0.407407				8.12332
chr1	28826104	A->G	5																7.02356	10	0.08							5.19546	9	0.111111							7.24142	5	0.0769231	8.42542	11	0.0606061	6.83978	12	0.25
chr1	28826114	A->G	7										9.52353	10	0.0882353				7.3045	11	0.192308										7.48723	11	0.0714286				7.24142	5	0.346154	9.702	13	0.0526316	7.32834	11	0.133333	8.36147	3	0.34375
chr1	28826118	A->G	7	11.7911	12	0.263158	15.1795	18	0.2										7.3045	11	0.192308							6.63864	9	0.0869565							5.57032	4	0.3	11.2339	14	0.113636	6.10695	10	0.12
chr1	28826128	A->G	10	11.7911	15	0.157895	9.1077	15	0.142857	6.22153	8	0.142857	10.0837	10	0.222222				7.86639	13	0.464286				7.07592	10	0.173913													10.7233	13	0.0714286							6.15403
chr1	28826130	A->G	3	12.4117	16	0.1				6.22153	8	0.142857							7.86639	13	0.285714
chr1	28826150	A->G	6										15.4057	15	0.0727273				9.55204	14	0.0882353													5.44806	3	0.190476	6.68439	6	0.125	11.4892	13	0.0666667
chr1	28826173	A->G	4							12.7393	14	0.0697674	24.0889	22	0.104651																			8.30181	5	0.25							18.5651	15	0.0526316
chr1	28826178	A->G	6																												12.033	14	0.111111	9.0801	6	0.428571	15.3184	11	0.0545455				20.5193	16	0.0714286				13.785
chr1	28826190	A->G	18	24.2028	24	0.538462	28.6242	30	0.545455	12.4431	13	0.904762	25.7695	25	0.586957	7.08709	11	0.434783	11.5186	15	0.731707	7.1559	8	0.68	5.53768	14	0.5	24.8228	28	0.697674	16.5789	17	0.758065	10.6367	7	0.97561	18.6606	13	0.910448	14.8083	27	0.62069	23.695	18	0.938144	6.2711	4	0.208333	15.7543
chr1	28826223	A->G	7							13.6281	16	0.108696							10.3949	16	0.0540541	7.44214	9	0.0769231	9.53711	15	0.0645161							9.33953	8	0.277778	23.6739	12	0.152941										13.785
chr1	28826250	A->G	8	18.6175	19	0.0666667	29.4916	32	0.161765	13.6281	15	0.217391	26.6098	28	0.0526316							13.4531	13	0.148936										7.52351	6	0.275862	19.2176	9	0.289855	22.7231	27	0.11236
chr1	28826261	A->G	6							13.6281	15	0.130435							7.02356	13	0.16							21.3591	16	0.108108										23.2337	27	0.0659341	11.4811	10	0.12766				15.5082
chr1	28826284	A->G	3																			10.5907	11	0.0810811										9.8584	5	0.394737													10.5849
chr22	24970542	A->G	17	17.3763	21	0.214286	19.0828	24	0.295455	10.073	13	0.470588	22.1282	25	0.329114	16.6392	24	0.574074	9.83299	10	0.457143	18.3191	16	0.59375	14.7671	22	0.270833	34.6364	25	0.233333	27.5423	26	0.194175				29.5227	13	0.386792	20.1699	33	0.379747	32.489	20	0.526316	14.11	7	0.0740741	22.6468
chr22	24970565	A->G	17	14.894	17	0.666667	15.1795	19	0.628571	7.40659	11	0.92	16.246	22	0.586207	11.7091	18	0.552632	8.42827	14	0.3	9.73203	12	0.588235				28.575	21	0.545455	21.3921	21	0.7375	13.7499	9	0.90566	26.7376	10	0.614583	20.4253	32	0.425	21.0079	18	0.767442	15.1552	7	0.396552	17.7236
chr22	24970570	A->G	13				15.6132	19	0.0833333	5.03648	10	0.176471				11.7091	18	0.236842	7.58545	14	0.148148							25.1114	18	0.126437	18.1833	19	0.205882	13.231	9	0.137255	25.902	9	0.0860215	20.6806	31	0.0740741	17.0995	17	0.342857				15.0158
chr22	24970573	A->G	13	15.5146	18	0.24	16.4806	20	0.105263	5.03648	10	0.117647	15.9659	21	0.0877193	11.7091	18	0.0526316				8.30085	11	0.103448				22.8023	17	0.177215	17.6485	20	0.257576	15.047	10	0.293103				20.9359	32	0.097561							16.4928
chr22	24970576	A->G	11				16.0469	19	0.243243							11.7091	18	0.210526	11.2377	17	0.1	7.72838	11	0.222222				22.8023	17	0.0759494	18.1833	21	0.338235	14.0093	9	0.222222				21.4465	31	0.130952	16.3666	17	0.208955	13.3261	6	0.117647
chr22	24970609	A->G	15	8.06759	10	0.692308	9.5414	13	0.636364				19.6073	20	0.442857	5.23828	10	0.588235	12.0805	17	0.511628				10.4601	21	0.617647	8.08183	9	0.821429	9.09164	15	0.735294	8.04238	6	0.774194	9.46955	6	0.941176	18.8934	25	0.756757	13.4353	14	0.490909				10.8311
chr22	24970622	A->G	12	6.82642	8	0.181818	11.2762	15	0.153846													5.43849	8	0.368421	12.306	21	0.15	8.6591	9	0.3	12.5679	19	0.170213				10.3051	6	0.0810811	15.0636	19	0.118644	11.4811	13	0.404255				10.0926
chr22	24970636	A->G	3																			5.15225	7	0.111111										5.44806	4	0.238095
chr22	24970639	A->G	16	6.82642	8	0.545455	10.8425	17	0.4				17.3664	20	0.177419				8.99016	14	0.0625	6.86967	8	0.291667	13.8442	21	0.133333	10.6796	10	0.324324	13.9049	22	0.519231	5.44806	4	0.333333	11.1406	9	0.125	14.553	19	0.421053	8.79401	11	0.361111	7.31629	5	0.214286	12.5542
chr22	24970643	A->G	9										14.0052	18	0.62				7.3045	11	0.153846				13.5365	20	0.0681818	11.2568	11	0.564103							11.1406	9	0.25	11.9998	16	0.361702	6.35123	9	0.269231				11.0773
chr22	24970646	A->G	5				9.5414	16	0.227273																						12.3005	18	0.369565													7.31629	5	0.178571	10.5849
chr22	24970649	A->G	10				9.1077	15	0.0952381										5.61885	10	0.1	7.44214	7	0.192308				12.4114	12	0.162791	12.3005	18	0.130435				14.2043	9	0.0784314	9.19137	16	0.194444	7.08406	9	0.241379				12.0619
chr22	24970662	A->G	4																												9.35904	15	0.114286																9.84645
chr22	24970671	A->G	6				8.674	14	0.1													6.2972	6	0.363636							8.55683	13	0.125										9.28256	10	0.184211	7.05499	4	0.296296
chr22	24970675	A->G	12	5.58525	7	0.333333	7.8066	13	0.277778													6.2972	6	0.181818				12.1227	11	0.238095	8.55683	13	0.3125				12.8117	7	0.282609	5.10631	11	0.3	9.28256	10	0.473684	7.05499	4	0.296296	8.61564
chr22	24970719	A->G	8							8.29538	8	0.357143	6.16228	8	0.227273													7.21592	11	0.24				6.48579	5	0.28	9.74807	7	0.285714	7.91479	11	0.129032	9.52684	7	0.435897
chr22	24970744	A->G	13				10.4088	16	0.125	7.40659	10	0.28	12.0445	17	0.162791				8.14733	17	0.137931	6.86967	11	0.458333				11.5455	15	0.125	17.3811	17	0.123077	7.78295	9	0.3	15.5969	10	0.125							13.5874	9	0.288462	5.41555
chr22	24970745	A->G	11				10.4088	16	0.0833333	7.40659	10	0.12				5.54641	9	0.111111				6.86967	11	0.0833333				12.9886	16	0.0666667				7.78295	9	0.0666667				13.787	22	0.0740741	13.191	11	0.0925926	13.5874	9	0.288462
chrX	123047048	A->G	9				12.1436	23	0.357143	8.59164	15	0.103448				8.62776	18	0.214286																13.231	14	0.784314	17.825	12	0.4375	6.38289	17	0.4	11.2368	15	0.0652174				7.87716
chrX	123047067	A->G	7				13.011	22	0.0666667				10.924	13	0.0512821	6.77895	14	0.0909091																11.9339	12	0.217391							20.7636	19	0.0941176				6.89251
chrX	123047107	A->G	12				8.674	12	0.15	8.88791	15	0.366667							9.2711	15	0.0606061	9.73203	13	0.0588235				13.8546	17	0.104167	12.5679	16	0.12766				19.2176	13	0.0724638	14.2977	25	0.214286	28.5805	24	0.162393	5.48722	5	0.285714	5.16938
chrX	123047112	A->G	16	9.30875	12	0.266667				10.3692	15	0.714286	16.8062	25	0.45	6.77895	12	0.0909091	9.55204	16	0.294118	9.73203	13	0.235294	13.5365	21	0.181818				12.5679	16	0.340426	8.56124	7	0.181818	19.2176	13	0.376812	14.8083	25	0.517241	25.1606	21	0.553398	5.48722	5	0.190476	5.41555
chrX	123047126	A->G	14				9.5414	12	0.181818	10.3692	16	0.428571	17.9266	26	0.21875	7.39522	12	0.375				12.5944	14	0.363636				7.79319	13	0.222222	13.1027	13	0.204082	7.52351	6	0.62069	17.268	13	0.354839	14.0424	22	0.327273	23.695	19	0.525773	5.74851	5	0.181818	7.38484
chrX	123047145	A->G	5							8.29538	13	0.178571	14.8455	23	0.0566038	12.0172	17	0.0769231																						10.9786	23	0.116279							8.8618
chrX	123047146	A->G	11	6.20584	9	0.2	7.8066	12	0.222222	9.48043	14	0.125	14.8455	23	0.132075				7.58545	16	0.185185	16.6017	20	0.103448				12.4114	18	0.0697674													15.3895	15	0.31746				8.61564
chrX	123047165	A->G	16	8.06759	11	0.230769	10.8425	18	0.28	14.5169	18	0.285714				16.6392	21	0.111111	6.74262	12	0.333333	19.7503	22	0.289855	8.61417	11	0.214286	15.5864	20	0.444444	9.35904	13	0.285714	8.04238	10	0.387097	28.4086	20	0.254902	14.553	30	0.350877	14.4124	18	0.322034				11.3234
chrX	123047170	A->G	16				9.5414	17	0.136364	15.9982	20	0.12963	16.246	23	0.189655	16.023	20	0.192308	6.46168	12	0.130435	19.7503	23	0.202899	8.61417	10	0.107143	18.7614	22	0.307692				9.59897	12	0.162162	30.9153	21	0.207207	15.8296	32	0.209677	14.6567	19	0.15	14.3713	9	0.0545455	11.0773
chrX	123047173	A->G	17	8.06759	10	0.153846	10.8425	18	0.2	15.4057	19	0.653846	15.4057	23	0.309091	16.9474	21	0.236364	7.02356	13	0.44	18.6054	23	0.369231	7.07592	9	0.26087	21.3591	22	0.391892	10.1612	15	0.236842	8.82067	11	0.176471	30.6368	21	0.309091	15.5743	32	0.245902	15.3895	19	0.412698	14.8939	10	0.22807	11.0773
chrX	123047199	A->G	9				10.4088	18	0.0833333	12.7393	18	0.139535										17.7466	22	0.0645161				28.8637	30	0.08	8.82424	17	0.0606061	19.4574	16	0.16	30.0797	20	0.0648148	13.787	27	0.148148							7.87716
chrX	123047232	A->G	8																6.46168	10	0.0869565	10.5907	13	0.432432				21.3591	20	0.135135				17.6413	13	0.264706	10.8621	10	0.205128	6.63821	13	0.230769	8.79401	12	0.222222	5.22592	5	0.55
chrX	123047240	A->G	8				5.6381	9	0.153846							6.16268	12	0.1				9.44579	10	0.0909091										19.4574	14	0.306667	6.9629	8	0.24	6.12758	11	0.125	8.54973	11	0.142857
chrX	123047241	A->G	6													5.23828	11	0.117647	7.3045	11	0.115385	8.58708	9	0.3	6.15298	13	0.3	14.4318	16	0.08													5.37412	10	0.272727
chrX	123047269	A->G	7							12.4431	16	0.285714	9.24342	11	0.121212							8.30085	10	0.206897										13.231	12	0.0980392	10.8621	8	0.0769231				6.10695	7	0.2				5.16938
chrX	123047270	A->G	12							12.1468	15	0.585366	9.24342	11	0.393939	7.39522	12	0.208333	11.2377	15	0.325	6.86967	9	0.666667				7.79319	8	0.444444				13.231	12	0.372549	10.8621	8	0.153846	12.7658	18	0.22	6.10695	7	0.6				5.41555
chrX	123047285	A->G	7										12.8848	15	0.0869565				12.0805	16	0.139535													15.5659	13	0.166667	11.9762	8	0.209302	15.3189	19	0.0833333							12.3081
chrX	123047295	A->G	15							16.2945	18	0.563636	19.3272	18	0.391304				14.8899	20	0.301887	11.1632	14	0.615385	5.23003	8	0.176471	20.2046	10	0.485714	5.61542	10	0.333333	18.9385	15	0.712329	16.1539	11	0.482759	18.8934	21	0.256757	9.77112	11	0.75	5.22592	4	0.3	16.4928
chr2	217366794	A->G	4	8.68817	8	0.214286	6.0718	10	0.285714																																		11.4811	10	0.12766	18.8133	8	0.0694444
chr2	217366800	A->G	3																															5.18863	5	0.25							10.504	10	0.372093
chr2	217366821	A->G	6	16.7558	16	0.0740741	13.4447	18	0.129032																			7.21592	10	0.28													18.8094	14	0.25974	31.3555	14	0.108333
chr2	217366868	A->G	13	11.7911	14	0.368421	13.011	19	0.2	9.7767	15	0.484848	24.6491	29	0.272727	14.4823	19	0.297872	20.2279	22	0.180556	10.3045	9	0.222222							5.88282	12	0.0909091							17.6168	22	0.304348	19.5422	12	0.4375	32.662	14	0.128	7.631
chr2	217366875	A->G	4				11.7099	18	0.111111	9.48043	14	0.125				14.1742	19	0.26087																						19.404	24	0.0526316
chr2	217366894	A->G	9				6.9392	14	0.25	8.59164	12	0.241379	26.3297	28	0.202128				26.1276	26	0.107527	9.73203	9	0.352941				17.6068	17	0.229508										21.7018	27	0.152941	13.6796	10	0.214286
chr2	217366897	A->G	12	7.447	9	0.416667	6.9392	14	0.3125	7.70285	11	0.461538	25.7695	27	0.293478	14.4823	18	0.382979	23.8801	23	0.164706	8.87332	8	0.129032				15.5864	15	0.444444										22.7231	27	0.314607	14.6567	11	0.266667				6.89251
chr2	217366898	A->G	7							6.81406	10	0.0869565	24.6491	26	0.0795455	12.6335	17	0.0731707				7.72838	7	0.259259																21.1912	26	0.13253	14.6567	11	0.0833333				6.89251
chr2	217366903	A->G	3							5.92527	8	0.15				10.4766	14	0.205882																									11.4811	10	0.0638298
chr2	217366911	A->G	8				6.5055	14	0.133333	7.99912	9	0.333333				8.62776	11	0.321429	24.161	21	0.0813953	5.15225	5	0.277778																14.0424	21	0.0545455				26.3909	8	0.0891089
chr2	217366929	A->G	10	11.1705	14	0.277778	8.674	17	0.25				9.52353	11	0.205882	5.23828	9	0.352941	16.8565	18	0.0833333							11.5455	12	0.175										13.2764	19	0.0961538	14.901	15	0.147541				8.8618
chr2	217366930	A->G	10				8.674	17	0.35	6.22153	8	0.238095	11.4843	12	0.195122				16.8565	18	0.15	5.15225	7	0.111111																13.2764	19	0.192308	15.1452	16	0.129032	30.5716	9	0.0683761	8.8618
chr2	217366958	A->G	3													12.0172	15	0.0512821	10.3949	14	0.0540541																									26.3909	8	0.217822
chr2	217366959	A->G	7	22.341	24	0.138889	12.5773	22	0.310345							11.0928	15	0.0555556				6.2972	11	0.318182										5.44806	7	0.190476							11.9696	13	0.367347				7.631
chr2	217366965	A->G	13				12.5773	22	0.37931	8.88791	9	0.3	10.924	10	0.282051	11.401	16	0.459459	8.99016	13	0.09375	6.2972	11	0.409091				9.81365	9	0.176471				6.22636	8	0.791667	6.9629	5	0.8	13.787	21	0.203704	14.1681	14	0.534483				8.61564
chr2	217366970	A->G	6	24.2028	25	0.0769231				12.1468	10	0.097561																									10.5836	6	0.289474	11.9998	19	0.0851064	17.8323	13	0.109589				9.10796
chr19	58378156	A->G	6				9.1077	15	0.0952381																			11.5455	11	0.075				8.82067	6	0.5				8.1701	15	0.21875	7.08406	6	0.137931				7.13867
chr19	58378174	A->G	7				7.8066	14	0.111111				6.44238	12	0.0869565													10.1023	9	0.0571429				14.7876	10	0.438596				7.14884	12	0.285714	6.35123	6	0.423077				5.16938
chr19	58378175	A->G	6																									10.1023	9	0.0571429				14.0093	9	0.203704	6.68439	3	0.416667	6.89352	11	0.111111							5.16938
chr19	58378188	A->G	6				7.3729	14	0.235294				8.68321	13	0.0967742													8.94774	8	0.0967742				15.047	10	0.482759				8.42542	13	0.212121							5.90787
chr19	58378231	A->G	3																			8.01461	8	0.214286													8.91252	4	0.125	7.40416	13	0.206897
chr19	58378232	A->G	7	8.68817	12	0.142857	6.0718	12	0.142857				8.12301	11	0.0689655							8.01461	8	0.428571				10.3909	9	0.222222							8.91252	4	0.375	6.63821	12	0.115385
chr19	58378244	A->G	6	8.68817	12	0.142857							7.8429	11	0.107143																						8.91252	4	0.25	6.63821	12	0.153846	6.83978	6	0.392857
chr19	58378245	A->G	4										7.8429	11	0.0714286							9.15956	9	0.15625													8.91252	4	0.25				7.32834	7	0.2
chr19	58378255	A->G	6	8.06759	10	0.230769							6.44238	10	0.0869565							7.1559	7	0.16				10.3909	9	0.0833333										10.7233	16	0.119048	9.28256	9	0.236842
chr19	58378285	A->G	9	12.4117	15	0.3	6.5055	10	0.266667										8.99016	9	0.1875	8.87332	10	0.290323										10.1178	6	0.487179				12.7658	20	0.34	10.0154	8	0.195122
chr19	58378291	A->G	3	11.1705	14	0.111111																																		13.0211	21	0.0784314
chr19	58378327	A->G	3																			6.01096	8	0.0952381																			6.83978	6	0.25				8.12332
chr19	58378337	A->G	10	9.30875	12	0.133333				5.62901	7	0.263158	7.2827	9	0.423077	8.62776	13	0.321429	6.18073	9	0.409091	5.43849	7	0.421053							5.61542	8	0.666667							9.95731	16	0.282051	5.61839	5	0.913043				7.631
chr19	58378349	A->G	9	8.06759	10	0.153846				7.40659	9	0.68	5.60207	8	0.45	9.24402	13	0.5	7.86639	11	0.892857							7.21592	6	0.68	5.08062	8	0.631579							8.42542	14	0.545455							8.12332
chr19	58378350	A->G	5													9.24402	13	0.1	7.86639	11	0.25							7.21592	6	0.16										8.42542	14	0.0909091							8.12332
chr19	58378360	A->G	6													8.31962	10	0.222222	6.46168	10	0.217391							7.21592	6	0.08										8.68074	14	0.205882	6.5955	5	0.148148				7.13867
chr12	51325237	A->G	13							105.47	54	0.401685	52.3794	41	0.294118	24.9589	38	0.54321	117.153	54	0.251799	109.056	42	0.244094				211.859	58	0.395095	156.162	55	0.549658	93.9142	42	0.403315	188.555	39	0.189069				99.1769	40	0.293103				63.7557
chr12	51325238	A->G	16							101.026	53	0.392962	51.259	40	0.278689	24.6507	38	0.65	115.467	54	0.26764	106.194	41	0.293801	29.2266	30	0.231579	203.777	57	0.322946	156.43	55	0.396581	91.8388	41	0.437853	190.505	39	0.223684	25.0209	35	0.295918	96.7341	39	0.229798	18.0294	8	0.42029	62.2788
chr12	51325280	A->G	16							84.1388	53	0.274648	37.814	35	0.325926	17.2555	29	0.125	95.2395	50	0.168142	98.7515	46	0.147826	23.3813	24	0.0789474	163.368	48	0.224382	134.77	55	0.331349	95.4708	40	0.296196	177.693	41	0.123824	21.1912	29	0.13253	93.0699	40	0.15748	18.2907	9	0.342857	48.7399
chr12	51325287	A->G	15							81.1762	52	0.211679	38.3742	35	0.109489	18.488	29	0.233333	101.42	51	0.160665	102.186	46	0.145658				165.677	49	0.174216	133.433	56	0.184369	90.2822	39	0.235632	171.287	42	0.154472	22.4678	30	0.170455	94.047	39	0.153247	19.0746	11	0.178082	48.0014
chr12	51325288	A->G	8							75.8435	52	0.0703125										94.4579	46	0.0636364										85.0935	38	0.20122	147.614	41	0.0849057				87.9401	38	0.133333	19.0746	11	0.109589
chr12	51325306	A->G	12							49.7723	40	0.25	23.5287	28	0.202381	12.0172	18	0.282051	74.4497	44	0.0981132				9.22947	17	0.0666667	77.9319	41	0.0777778				48.2543	26	0.344086	77.706	38	0.193548	13.787	20	0.277778	43.2372	27	0.118644	13.8487	9	0.490566
chr12	51325347	A->G	14							37.6255	37	0.385827	16.5261	25	0.254237	14.1742	20	0.23913	48.603	43	0.236994	34.6346	37	0.297521	7.38357	14	0.25	60.0364	48	0.4375	66.8503	42	0.592	28.7969	20	0.603604	51.804	42	0.580645	6.12758	16	0.333333							14.0312
chr12	51325373	A->G	14							96.8782	48	0.327217	39.4946	35	0.255319				103.949	48	0.240541	75.8526	44	0.237736	15.6901	21	0.0784314	123.825	55	0.284382	110.971	51	0.349398	63.8202	28	0.337398	104.722	46	0.18883	21.7018	28	0.235294	64.4894	35	0.227273				44.8013
chr12	51325374	A->G	11							107.84	49	0.178571	44.5365	36	0.150943				116.591	49	0.13012	89.3057	44	0.0929487				147.782	55	0.119141	114.982	51	0.204651	65.8956	29	0.141732				24.5103	29	0.0833333	65.2222	36	0.116105				49.7246
chr12	51325379	A->G	14							135.392	50	0.0919037	54.9003	39	0.0816327	28.9646	34	0.138298				111.632	47	0.0923077	18.4589	22	0.1	164.234	56	0.182777	126.213	53	0.133475	71.0842	30	0.193431	126.168	49	0.163355	29.6166	30	0.0948276	66.4436	36	0.0772059				60.8018
chr12	51325390	A->G	15							164.723	54	0.205036	67.2249	46	0.216667				175.589	57	0.1872	140.542	50	0.250509	24.6119	24	0.175	187.902	57	0.162826	139.851	58	0.156788	76.0134	31	0.317406	146.778	51	0.42315	35.4889	33	0.0719424	74.5048	38	0.321311	12.8035	8	0.265306	69.4175
chr12	51325400	A->G	15							180.721	56	0.113115	78.1489	48	0.100358	33.8948	37	0.172727	192.165	57	0.0599415	152.85	53	0.132959	26.1502	24	0.0941176	201.468	55	0.0558739	144.931	59	0.095941	74.1974	29	0.216783	153.741	50	0.0634058	38.2974	38	0.0733333	74.2605	37	0.217105	12.0196	7	0.0652174	76.5561
chr12	51325419	A->G	15							231.382	63	0.171575	99.997	51	0.0980392	46.5283	35	0.112583	255.939	59	0.110867	205.231	58	0.181311	33.2261	29	0.101852	250.248	60	0.141869	145.734	57	0.0825688	70.3059	31	0.206642	183.264	45	0.294833	52.595	45	0.135922	59.8481	32	0.240816				101.172
chr12	51325435	A->G	13							216.865	58	0.10929				45.2957	32	0.0680272	237.677	54	0.0756501	186.912	50	0.1317				221.962	54	0.0923277	129.155	49	0.10352	57.5938	27	0.135135	181.871	42	0.171516	47.2334	40	0.0756757	53.0083	29	0.235023				90.5873
chr12	51325440	A->G	15							210.94	54	0.155899				43.4469	30	0.198582	226.721	52	0.154895	178.039	47	0.11254	29.8419	23	0.154639	205.221	50	0.171589	119.261	47	0.168161	53.9618	25	0.216346	171.844	38	0.100486	44.4249	37	0.149425	49.0999	27	0.228856	15.9391	11	0.245902	79.2639
chr12	51325454	A->G	7							133.022	46	0.0868597							143	44	0.0530452							120.939	38	0.109785													32.489	22	0.135338	10.4518	7	0.35	52.9247
chr17	4929773	A->G	5							8.29538	12	0.357143							8.99016	13	0.0625				33.8414	31	0.0545455	8.6591	9	0.0666667										7.14884	17	0.0714286
chr17	4929781	A->G	3				6.0718	9	0.214286										8.70922	12	0.225806	10.5907	12	0.135135
chr17	4929783	A->G	9				6.0718	9	0.642857	7.70285	11	0.5							8.70922	12	0.290323	10.5907	12	0.378378	31.6878	28	0.378641	8.08183	8	0.357143										7.65947	16	0.2				61.4046	17	0.144681
chr17	4929789	A->G	5							6.22153	9	0.142857							7.02356	9	0.08	10.5907	12	0.351351				6.35001	6	0.136364										7.65947	16	0.0666667
chr17	4929790	A->G	6							6.22153	9	0.285714							7.02356	9	0.08	10.5907	12	0.324324				6.35001	6	0.136364										7.65947	16	0.233333				60.3594	16	0.134199
chr17	4929816	A->G	4																5.33791	7	0.157895	6.01096	6	0.380952	14.7671	14	0.208333																			32.4007	9	0.0564516
chr17	4929835	A->G	7							9.7767	11	0.0606061	7.00259	6	0.08							6.58343	9	0.217391	11.6907	11	0.0789474													7.14884	9	0.178571							6.40019
chr17	4929859	A->G	5							15.702	15	0.226415							19.666	18	0.128571	13.7393	14	0.0625	15.9977	15	0.0769231													11.2339	19	0.227273
chr17	4929861	A->G	7							15.9982	16	0.166667	9.52353	10	0.323529	5.23828	10	0.235294	21.9135	19	0.141026	15.1705	15	0.433962																13.2764	21	0.115385
chr17	4929863	A->G	10							15.9982	16	0.425926	9.52353	10	0.352941	5.23828	10	0.823529	21.9135	19	0.448718	15.1705	15	0.603774	18.4589	16	0.283333													13.2764	21	0.307692				39.9783	17	0.156863	9.84645
chr17	4929889	A->G	5							17.4795	19	0.220339	13.445	13	0.0833333				24.7229	25	0.102273																												9.60029
chr17	4929898	A->G	3																17.9803	21	0.140625	13.7393	14	0.229167
chr17	4929924	A->G	6							10.073	18	0.117647	6.16228	7	0.0909091				14.609	16	0.211538	9.15956	10	0.34375	26.1502	25	0.0823529																			59.3142	22	0.118943
chr17	4929949	A->G	6							7.99912	16	0.259259							8.70922	12	0.322581																			7.40416	16	0.137931				47.2946	17	0.0552486	5.16938
chr17	4929954	A->G	7				5.2044	11	0.25	7.99912	16	0.407407	6.16228	7	0.363636				9.55204	14	0.382353	5.15225	5	0.444444	23.0737	25	0.0933333													6.89352	16	0.259259
chr17	4929997	A->G	6							5.62901	7	0.263158	7.00259	9	0.12				6.74262	14	0.125	8.87332	7	0.0645161																						24.3005	11	0.0860215	5.90787
chr17	4931018	A->G	9				7.3729	13	0.352941										6.46168	12	0.26087	6.01096	8	0.52381	30.4572	29	0.20202										8.35549	5	0.0666667	7.91479	15	0.0967742	6.10695	6	0.48				6.40019
chr17	4931019	A->G	12	5.58525	6	0.444444	7.3729	13	0.352941	11.258	13	0.578947							6.46168	12	0.434783	6.01096	8	0.238095	30.4572	29	0.212121										8.35549	5	0.0666667	8.1701	16	0.09375	6.10695	6	0.4	57.2238	20	0.0821918	6.40019
chr17	4931064	A->G	6							7.40659	9	0.56							7.58545	8	0.185185	5.43849	7	0.315789				8.08183	6	0.214286										6.12758	11	0.291667
chr17	4931092	A->G	7										5.60207	11	0.4				8.14733	10	0.206897	7.72838	9	0.37037	23.9966	28	0.128205	9.81365	8	0.352941										7.40416	15	0.137931
chr17	4931093	A->G	8										5.88218	12	0.0952381				8.42827	11	0.166667	7.72838	9	0.185185	24.3043	29	0.0886076	10.3909	9	0.25										8.42542	16	0.363636				45.9881	22	0.0909091
chr17	4931112	A->G	4																7.86639	11	0.25	7.72838	9	0.111111													7.79845	5	0.142857							50.9527	22	0.0615385
chr17	4931114	A->G	8							6.22153	10	0.238095	5.88218	13	0.142857				9.83299	12	0.342857	7.72838	9	0.259259				11.2568	11	0.179487										9.95731	19	0.128205
chr17	4931115	A->G	6																9.83299	12	0.171429	7.72838	9	0.0740741				9.52501	10	0.121212							7.79845	5	0.321429	9.95731	19	0.0512821
chr17	4931117	A->G	11							6.22153	10	0.714286	5.60207	12	0.25				8.99016	11	0.40625	7.44214	8	0.423077	29.5343	32	0.15625	8.6591	9	0.433333							7.79845	5	0.357143	7.91479	17	0.322581				56.4399	22	0.0925926
chr17	4931121	A->G	6																			7.72838	9	0.259259				8.6591	9	0.166667										7.91479	17	0.193548							5.41555
chr17	4931122	A->G	3							7.70285	12	0.269231																												8.42542	18	0.151515				64.2788	25	0.0528455
chr17	4931126	A->G	7							7.11033	11	0.25							10.3949	15	0.216216							6.92728	8	0.166667							7.24142	4	0.153846	7.65947	19	0.166667							5.41555
chr17	4931152	A->G	3										5.60207	12	0.2	6.47082	6	0.142857	12.3615	18	0.227273
chr17	4931156	A->G	7							10.3692	16	0.514286				6.77895	7	0.181818	12.6424	19	0.0666667	11.7357	14	0.0731707				7.79319	10	0.0740741										9.702	19	0.0789474	9.28256	9	0.263158
chr17	4931201	A->G	4							14.2207	19	0.145833				8.01149	11	0.192308	13.4852	16	0.1875																						9.28256	8	0.289474
chr5	125961447	A->G	9	10.5499	14	0.411765				5.03648	10	0.823529	5.04187	6	0.444444										9.84476	12	0.125	8.94774	9	0.322581							13.0903	8	0.659574	6.38289	16	0.72							5.16938
chr5	125961455	A->G	11	9.92934	13	0.25	6.0718	9	0.357143	5.03648	9	0.588235	5.32197	6	0.210526				6.46168	10	0.304348							6.63864	8	0.391304							13.0903	8	0.255319	6.63821	16	0.307692	6.35123	7	0.461538				5.41555
chr5	125961463	A->G	10	11.7911	16	0.315789	6.0718	10	0.214286										5.61885	9	0.15							6.63864	8	0.0869565	6.41763	8	0.166667							6.63821	15	0.269231	7.81689	9	0.4375				6.15403
chr5	125961487	A->G	7	11.7911	16	0.105263													6.18073	11	0.272727				8.30652	11	0.0740741										7.79845	6	0.5	8.1701	16	0.21875	9.28256	12	0.394737
chr5	125961494	A->G	8	11.1705	15	0.277778													5.89979	10	0.380952				6.46063	10	0.190476										8.634	7	0.709677	7.91479	15	0.258065	8.79401	11	0.305556
chr5	125961510	A->G	5																5.61885	9	0.1																7.24142	7	0.0769231	5.87226	10	0.173913	7.32834	9	0.3
chr5	125961532	A->G	8				6.0718	10	0.142857							5.23828	11	0.411765	7.02356	11	0.24							8.08183	7	0.142857										7.14884	11	0.214286	5.37412	7	0.636364
chr5	125961534	A->G	7				6.5055	11	0.2							5.23828	11	0.294118	7.02356	11	0.12							7.79319	6	0.148148										7.40416	12	0.241379	5.37412	7	0.272727
chr5	125961548	A->G	8				9.1077	14	0.238095				6.72249	11	0.291667	6.77895	12	0.272727	5.61885	11	0.25							9.81365	6	0.382353										8.1701	14	0.1875
chr5	125961554	A->G	10				9.9751	16	0.0869565				6.16228	10	0.227273	8.62776	13	0.25	5.89979	12	0.238095							8.6591	7	0.233333	5.34802	6	0.2							8.93605	15	0.114286	6.10695	7	0.28
chr5	125961573	A->G	8				12.1436	20	0.107143	6.81406	10	0.130435				15.0986	17	0.0816327				11.1632	8	0.0769231				16.7409	14	0.0517241										17.6168	26	0.115942	7.08406	9	0.275862
chr5	125961577	A->G	5							7.40659	12	0.08				15.0986	17	0.0816327				14.0256	9	0.0612245																									10.8311
chr5	125961611	A->G	4							8.29538	12	0.178571	5.60207	10	0.25							12.8806	8	0.111111	8.61417	10	0.107143
chr5	125961623	A->G	11	7.447	10	0.25	13.4447	24	0.0967742	7.11033	12	0.25	6.44238	9	0.26087	8.93589	8	0.103448	7.86639	14	0.285714							13.5659	12	0.12766							11.1406	7	0.3	14.2977	22	0.285714	6.10695	8	0.64				10.8311
chr5	125961649	A->G	10	7.447	10	0.166667	16.4806	26	0.157895										6.46168	10	0.173913				7.38357	9	0.0833333				5.08062	7	0.368421				6.68439	5	0.541667	8.1701	15	0.1875	9.03828	10	0.459459				5.66171
chr1	145511958	A->G	4							5.33274	8	0.222222	5.88218	9	0.142857																									7.40416	16	0.0689655
chr1	145511962	A->G	3										5.88218	9	0.142857																									7.40416	16	0.0689655
chr1	145511968	A->G	5										5.88218	9	0.238095	5.23828	13	0.117647	5.05696	7	0.222222																			8.68074	18	0.147059
chr1	145511983	A->G	4							6.22153	10	0.285714	6.16228	11	0.136364																									10.2126	21	0.225
chr1	145511984	A->G	3										6.16228	11	0.227273	6.77895	18	0.181818																						10.2126	21	0.275
chr1	145511988	A->G	5							6.5178	11	0.363636	6.16228	11	0.227273				7.02356	12	0.16																			10.9786	23	0.232558
chr1	145511991	A->G	4										6.72249	11	0.25	6.47082	18	0.0952381																						11.2339	22	0.181818
chr1	145511998	A->G	9							5.03648	9	1	6.16228	9	0.636364	6.77895	19	0.772727	7.3045	12	1							6.35001	10	0.818182										9.44668	21	0.756757	5.61839	6	0.608696	29.0039	11	0.306306
chr1	145512024	A->G	11							9.48043	12	0.21875	8.40311	13	0.166667	8.01149	20	0.192308	6.74262	14	0.333333	5.72472	8	0.35				11.2568	17	0.153846										13.787	26	0.259259	7.81689	8	0.0625	37.3653	13	0.0629371	8.61564
chr1	145512059	A->G	11							14.8132	15	0.24	10.3638	15	0.162162	8.31962	16	0.407407	10.1139	16	0.0833333	5.72472	9	0.2				10.3909	13	0.111111										15.0636	25	0.20339	5.37412	5	0.272727	22.2102	10	0.105882	9.84645
chr1	145512073	A->G	12							14.8132	16	0.38	7.5628	13	0.555556	8.93589	18	0.551724	12.0805	18	0.488372	6.01096	9	0.333333				10.1023	13	0.342857							6.68439	3	0.291667	13.787	23	0.314815				8.10018	8	0.0967742	11.0773
chr1	145512078	A->G	11							13.6281	14	0.956522	7.5628	13	0.703704	7.70335	16	0.6	10.9568	16	0.692308	5.72472	8	0.95				8.94774	11	0.741935							6.68439	3	0.708333	13.0211	21	0.627451							9.10796
chr1	145512081	A->G	5										6.16228	11	0.0909091	7.39522	16	0.0833333																						13.2764	22	0.211538
chr1	145512123	A->G	10							11.258	11	0.236842				16.9474	20	0.272727	7.86639	12	0.178571	9.73203	9	0.117647				8.6591	9	0.166667										13.0211	20	0.0980392	7.32834	9	0.266667				10.0926
chr22	36057189	A->G	8							23.1086	25	0.192308	10.0837	10	0.25							6.2972	9	0.0909091				5.4841	6	0.157895	11.7656	10	0.386364	16.863	9	0.169231							6.83978	7	0.0714286
chr22	36057239	A->G	3							21.6272	27	0.219178	5.60207	9	0.2																									10.9786	16	0.0930233
chr22	36057248	A->G	8							22.516	28	0.263158							25.8467	31	0.206522				5.23003	8	0.235294				5.08062	7	0.315789	14.5282	11	0.321429	6.40587	5	0.434783	13.0211	19	0.117647
chr22	36057251	A->G	10							22.516	28	0.131579	5.88218	10	0.571429				25.5658	31	0.351648				5.84533	9	0.473684	6.35001	6	0.636364	7.48723	8	0.142857	16.0848	12	0.241935	10.3051	7	0.243243	14.8083	20	0.327586
chr22	36057257	A->G	3										5.88218	10	0.190476													6.35001	6	0.363636				15.8253	11	0.0655738
chr22	36057261	A->G	6							21.331	27	0.25	6.16228	11	0.227273				25.8467	33	0.0543478							6.63864	7	0.173913				15.8253	11	0.327869
chr22	36057267	A->G	3																															15.8253	11	0.295082				15.0636	21	0.0677966	6.10695	4	0.2
chr22	36057284	A->G	10							23.1086	26	0.628205	5.60207	10	0.4				24.161	30	0.395349							8.37046	10	0.931034	11.7656	12	0.704545	16.0848	11	0.564516	15.3184	9	0.618182	17.8721	21	0.528571	7.57262	5	0.741935
chr22	36057285	A->G	10							21.331	25	0.236111	5.04187	9	0.333333				26.1276	30	0.268817							8.37046	10	0.137931	11.2308	11	0.214286	16.0848	11	0.274194	15.3184	9	0.436364	17.6168	20	0.115942	7.57262	5	0.451613
chr22	36057325	A->G	9							18.0721	15	0.196721							24.7229	20	0.284091							7.21592	9	0.2	9.09164	10	0.147059				8.07697	4	0.206897	21.7018	18	0.164706	5.12984	3	0.714286
chr22	36057326	A->G	5							17.4795	14	0.0508475							24.7229	20	0.0909091	6.86967	6	0.166667																			5.12984	3	0.47619
chr22	36057338	A->G	8							15.702	14	0.377358							25.2848	19	0.388889	7.44214	7	0.615385				9.81365	9	0.705882	8.28943	10	0.419355							23.9997	21	0.265957
chr22	36057354	A->G	8							11.8505	12	0.7							20.7897	14	0.148649	7.44214	7	0.615385				6.63864	6	0.0869565	7.21983	9	0.259259							21.1912	19	0.180723
chr22	36057355	A->G	8							12.4431	13	0.333333							18.5422	13	0.333333	7.44214	7	0.192308				6.63864	6	0.26087	7.21983	9	0.185185							21.4465	20	0.321429
chr2	32535691	A->G	13				16.4806	25	0.157895	11.8505	16	0.35	9.24342	13	0.0909091	6.77895	9	0.136364	8.42827	10	0.4				10.1524	16	0.0606061	14.4318	11	0.14	11.7656	13	0.5							7.40416	10	0.206897	26.8706	18	0.254545				5.90787
chr2	32535692	A->G	14				16.9143	26	0.307692	11.8505	16	0.4	9.24342	13	0.0909091	6.77895	9	0.0909091	8.99016	11	0.28125							14.4318	11	0.28	12.033	14	0.511111				11.9762	6	0.186047	7.40416	10	0.206897	27.8477	19	0.333333	7.57759	4	0.448276	5.90787
chr2	32535738	A->G	4							7.40659	12	0.32																			6.68503	14	0.12										11.2368	13	0.0869565				11.5696
chr2	32535746	A->G	8				10.8425	20	0.08	7.11033	11	0.125							6.74262	11	0.333333	6.58343	8	0.173913							6.41763	14	0.5							14.553	25	0.210526				11.497	5	0.295455	12.8004
chr2	32535747	A->G	11				10.8425	20	0.08	7.70285	11	0.192308	10.6439	13	0.0789474				6.74262	11	0.333333							8.94774	9	0.0645161	7.48723	15	0.357143							15.5743	26	0.163934	10.0154	11	0.146341	11.497	5	0.477273	13.5389
chr2	32535748	A->G	15				10.8425	20	0.44	7.40659	10	0.32	10.6439	13	0.210526	8.93589	8	0.241379	6.74262	11	0.375	6.58343	8	0.347826	11.383	17	0.27027	8.94774	9	0.322581	7.48723	15	0.464286							15.5743	26	0.278689	10.0154	11	0.268293	11.497	5	0.431818	13.5389
chr2	32535766	A->G	11				9.1077	16	0.190476	7.70285	9	0.5	10.924	14	0.128205	11.401	9	0.27027	5.61885	10	0.1	5.43849	6	0.631579							5.88282	10	0.318182							16.5955	27	0.184615	7.57262	8	0.129032				9.84645
chr2	32535777	A->G	8							8.88791	11	0.3				13.2498	12	0.139535	6.46168	11	0.0869565	6.86967	8	0.0833333				9.81365	10	0.0588235										15.0636	25	0.101695	7.81689	8	0.125				10.5849
chr2	32535797	A->G	9				6.9392	11	0.3125	6.5178	8	0.136364				12.6335	13	0.097561	7.02356	13	0.24	5.72472	8	0.1				6.63864	8	0.130435										15.0636	25	0.118644	11.9696	8	0.367347				6.15403
chr2	32535805	A->G	6										8.96332	12	0.0625				6.18073	12	0.0909091							8.08183	9	0.0714286													12.7025	8	0.0961538
chr2	32535836	A->G	12										7.5628	10	0.185185	5.85455	10	0.210526	5.05696	10	0.333333	6.86967	9	0.333333	5.23003	11	0.117647	9.52501	11	0.333333							13.9258	6	0.16	10.9786	21	0.372093	13.4353	10	0.454545				8.8618
chr2	32535865	A->G	5				10.4088	18	0.0833333	7.70285	7	0.192308							9.83299	13	0.285714																			14.0424	25	0.2
chr2	32535900	A->G	9							10.3692	11	0.142857	17.0863	22	0.0983607				13.4852	17	0.125				6.76827	10	0.136364										6.68439	4	0.25	18.1274	27	0.239437	8.30545	10	0.264706				12.5542
chr2	32535902	A->G	8										16.5261	21	0.0508475				13.7662	18	0.102041	21.4677	14	0.0533333																17.8721	26	0.228571	10.2597	11	0.166667				12.5542
chr8	121067216	A->G	11										10.3638	10	0.27027	5.54641	10	0.388889	12.9234	13	0.521739	22.6127	16	0.670886				18.4727	12	0.546875							10.3051	5	0.324324	29.6166	29	0.482759	7.81689	6	0.375	132.738	27	0.228346	7.87716
chr8	121067224	A->G	8							5.03648	7	0.117647										26.9062	20	0.148936				16.7409	11	0.155172							14.4828	6	0.346154	30.3826	31	0.142857	7.81689	6	0.09375				9.84645
chr8	121067225	A->G	7							5.03648	7	0.529412	10.3638	10	0.162162							22.6127	19	0.139241				16.7409	11	0.103448							14.4828	6	0.115385	28.5954	30	0.0535714	7.81689	6	0.15625
chr8	121067271	A->G	10										5.04187	5	0.277778				8.14733	6	0.689655	15.743	16	0.909091				11.5455	9	0.625							11.6977	4	0.833333	16.8508	21	0.636364	7.57262	6	0.709677	99.2925	30	0.271053	7.87716
chr8	121067291	A->G	6																			10.0183	10	0.4				8.37046	9	0.137931										5.61695	13	0.136364	8.79401	8	0.0555556	89.3632	26	0.0584795
chr8	121067314	A->G	6																			5.72472	8	0.35				12.7	12	0.0909091										5.61695	13	0.318182	6.10695	8	0.48	136.658	30	0.0554493
chr8	121067318	A->G	6																			6.2972	9	0.409091				12.7	12	0.295455										7.14884	13	0.178571	6.10695	8	0.2	136.658	31	0.14914
chr8	121067330	A->G	7																5.89979	8	0.0952381	5.15225	7	0.888889				16.1637	15	0.232143										8.1701	16	0.34375	5.61839	7	0.26087				5.16938
chr8	121067347	A->G	5																5.33791	8	0.105263	9.44579	11	0.575758													5.29181	3	0.368421	9.44668	19	0.0810811	6.5955	7	0.185185
chr8	121067380	A->G	7																6.18073	8	0.454545	12.8806	15	0.222222				10.1023	8	0.714286							5.84884	3	0.666667	9.19137	20	0.5				36.0589	13	0.376812
chr8	121067405	A->G	7																10.6758	14	0.0789474	21.4677	20	0.2				9.23637	7	0.3125										19.6593	26	0.181818	5.86267	4	0.25	34.4911	8	0.0606061
chr8	121067417	A->G	8													7.08709	13	0.391304	11.5186	15	0.317073	24.9025	20	0.551724				10.1023	8	0.228571							17.268	5	0.612903	20.9359	26	0.097561	6.5955	4	0.148148				5.66171
chr8	121067448	A->G	9							5.33274	9	0.5	7.8429	15	0.107143	8.31962	14	0.111111	9.55204	12	0.0882353							15.5864	14	0.0555556							18.6606	5	0.104478	22.4678	26	0.170455	8.06117	6	0.0909091
chr8	121067455	A->G	8							5.03648	8	0.411765	7.00259	13	0.24	10.4766	17	0.235294	9.55204	12	0.0882353	29.4823	20	0.203883													18.6606	5	0.223881										7.87716
chr5	134236091	A->G	5										7.8429	10	0.0714286				10.9568	13	0.0769231							19.3387	15	0.0597015	5.08062	8	0.263158	10.1178	8	0.205128
chr5	134236108	A->G	11							6.22153	11	0.333333				6.16268	10	0.45				12.3082	12	0.418605				15.5864	16	0.240741				9.59897	8	0.837838	11.4192	6	0.146341	11.7445	18	0.130435	14.901	12	0.327869				12.8004
chr5	134236113	A->G	3																7.86639	9	0.0714286													9.59897	8	0.27027	11.4192	6	0.292683
chr5	134236129	A->G	8										5.88218	12	0.666667				7.02356	8	0.24	6.58343	9	0.347826				15.5864	16	0.518519							8.91252	6	0.9375	8.1701	15	0.3125	12.9467	11	0.490566				11.0773
chr5	134236130	A->G	6																5.89979	7	0.190476	6.58343	9	0.217391				15.5864	16	0.333333										7.91479	14	0.129032	11.2368	10	0.195652				10.0926
chr5	134236163	A->G	9							5.92527	12	0.15							6.18073	8	0.136364	5.72472	9	0.15				11.2568	15	0.128205							10.0266	7	0.0555556	8.93605	16	0.171429	10.7482	9	0.181818				10.5849
chr5	134236178	A->G	5							6.5178	12	0.227273																8.08183	11	0.142857							6.40587	4	0.434783	9.19137	17	0.138889
chr5	134236188	A->G	7										6.44238	9	0.173913							5.43849	9	0.421053													5.84884	3	0.333333	8.1701	15	0.25	8.30545	7	0.382353				8.8618
chr5	134236199	A->G	6							5.33274	9	0.722222	6.72249	9	0.416667				7.02356	9	0.24	7.1559	12	0.24																9.19137	17	0.388889
chr5	134236202	A->G	9							5.33274	9	0.777778	6.72249	9	0.5				7.02356	9	0.32	7.1559	12	0.36													5.84884	3	1	9.44668	18	0.783784	7.08406	6	0.551724				9.84645
chr5	134236203	A->G	9							5.92527	10	0.35	6.72249	9	0.208333				7.02356	9	0.36	7.72838	13	0.296296													5.84884	3	0.809524	9.44668	18	0.378378	7.08406	6	0.448276				9.84645
chr5	134236205	A->G	8							5.62901	9	0.157895	7.00259	10	0.12				7.02356	9	0.16	7.72838	13	0.111111													7.79845	4	0.142857	9.95731	19	0.128205							10.3388
chr5	134236213	A->G	4																																		10.0266	5	0.111111	8.42542	18	0.0606061
chr7	65618161	A->G	3																			10.3045	12	0.305556																			10.504	13	0.0930233
chr7	65618192	A->G	6				5.2044	9	0.25																			7.21592	7	0.2													7.81689	11	0.21875				7.87716
chr7	65618241	A->G	3																																					6.12758	12	0.208333							5.41555
chr7	65618249	A->G	5																5.33791	7	0.315789										6.15023	6	0.173913							6.63821	13	0.115385
chr7	65618254	A->G	3																															7.78295	8	0.133333							5.86267	6	0.291667				8.12332
chr7	65618271	A->G	5							7.99912	13	0.111111				8.62776	11	0.142857	6.74262	10	0.0833333																10.3051	5	0.0810811										8.36948
chr7	65618279	A->G	9													8.62776	11	0.285714	6.46168	9	0.0869565	10.877	9	0.105263	11.0754	18	0.138889							8.04238	9	0.0967742	12.5332	6	0.0666667				10.504	12	0.0697674				8.12332
chr7	65618297	A->G	4																			9.73203	8	0.176471				5.19546	7	0.333333				7.78295	8	0.166667													8.36948
chr7	65618305	A->G	13										6.44238	12	0.173913	8.01149	11	0.346154				8.01461	7	0.142857	9.22947	16	0.166667	5.19546	7	0.166667	10.4286	12	0.179487	6.22636	8	0.375	13.3688	7	0.166667	8.1701	14	0.09375	10.2597	11	0.166667				7.13867
chr7	65618306	A->G	8										5.88218	11	0.0952381	8.01149	11	0.192308													10.4286	12	0.153846				13.3688	7	0.25	8.1701	14	0.15625	8.79401	10	0.25				7.13867
chr7	65618315	A->G	6																									6.63864	9	0.173913	10.4286	12	0.128205	5.18863	6	0.45	11.6977	5	0.166667				7.32834	10	0.0666667
chr7	65618332	A->G	3																																		13.0903	6	0.276596	5.61695	8	0.0909091	5.61839	8	0.217391
chr7	65618376	A->G	3							5.62901	5	0.157895										8.87332	5	0.16129													6.68439	5	0.208333
chr20	3848081	A->G	5							7.99912	16	0.185185										8.30085	7	0.275862				9.23637	12	0.125																			6.64635
chr20	3848085	A->G	5																9.83299	16	0.0857143	8.30085	7	0.275862				8.37046	11	0.103448				5.96693	5	0.130435													6.64635
chr20	3848095	A->G	6							6.81406	16	0.130435							8.99016	15	0.0625	5.43849	5	0.105263										5.96693	5	0.304348
chr20	3848098	A->G	5										8.40311	14	0.0666667							5.43849	5	0.421053										5.96693	5	0.304348										27.6974	10	0.0660377	5.66171
chr20	3848102	A->G	7				8.2403	18	0.157895										8.70922	12	0.258065	5.43849	5	0.263158	13.5365	19	0.159091													7.40416	17	0.310345
chr20	3848132	A->G	7				8.674	18	0.15	5.92527	11	0.15	7.2827	13	0.192308				5.89979	9	0.428571				11.9983	19	0.0512821													9.95731	19	0.102564				26.3909	12	0.158416
chr20	3848158	A->G	10				7.3729	16	0.529412	12.7393	12	0.27907	13.7251	15	0.204082				13.4852	9	0.145833				7.38357	14	0.541667													12.5105	21	0.510204				14.11	8	0.351852	5.90787
chr20	3848168	A->G	11				8.2403	16	0.210526				25.2093	21	0.355556				32.3084	14	0.147826	12.0219	8	0.452381	6.46063	14	0.238095	7.50455	9	0.153846										21.1912	25	0.433735				13.5874	8	0.192308	12.8004
chr20	3848178	A->G	11				13.4447	21	0.0967742	23.4048	21	0.101266	33.6124	26	0.116667	13.2498	14	0.0697674	41.8604	20	0.134228	21.4677	14	0.2	13.2289	18	0.209302													25.7869	30	0.118812							18.9544
chr20	3848192	A->G	15	6.82642	11	0.181818	14.3121	23	0.212121	27.8488	27	0.223404	40.8951	31	0.246575	16.023	18	0.134615	43.827	21	0.147436	22.0402	15	0.298701	15.0748	18	0.44898	10.9682	13	0.157895	6.41763	6	0.166667							29.8719	36	0.239316				21.4263	14	0.109756	21.6622
chr20	3848214	A->G	12				17.348	24	0.125	32.2927	33	0.174312	40.615	31	0.0827586	15.0986	17	0.163265	46.6364	23	0.10241	25.475	18	0.370787	15.9977	21	0.0769231	11.5455	14	0.1										30.8932	38	0.0991736	5.12984	3	0.428571				23.1392
chr20	3848225	A->G	14				16.9143	23	0.205128	30.8114	30	0.365385	36.9737	28	0.181818	14.7904	16	0.291667	38.7701	23	0.195652	24.6163	17	0.174419	17.2283	20	0.196429	10.3909	13	0.222222	5.61542	8	0.238095				8.91252	5	0.1875	28.34	35	0.225225							21.9083
chr6	42856047	A->G	11				41.2015	39	0.231579	12.4431	16	0.166667	17.6465	17	0.126984	8.31962	16	0.259259				5.72472	11	0.45	18.1513	24	0.0847458	29.1523	22	0.138614	16.8463	19	0.0634921				17.268	14	0.16129										8.8618
chr6	42856055	A->G	11	28.5468	24	0.0869565				13.3319	17	0.133333							15.7328	18	0.232143	5.43849	10	0.105263	17.8436	24	0.0689655	30.8841	23	0.140187	17.6485	20	0.166667				18.1036	15	0.123077	16.8508	27	0.151515	18.3208	17	0.16				6.89251
chr6	42856100	A->G	13	24.8233	21	0.175	35.5634	30	0.304878	6.5178	11	0.181818	8.40311	12	0.133333				15.1709	19	0.12963				9.84476	16	0.0625				7.75463	12	0.413793	5.96693	4	0.913043	15.0399	7	0.0740741	14.553	22	0.0877193	10.504	11	0.0930233
chr6	42856105	A->G	10	19.8587	17	0.15625	26.4557	27	0.114754	6.22153	10	0.142857							14.0471	18	0.16				8.61417	13	0.0714286	18.4727	14	0.171875	6.68503	10	0.36							14.2977	21	0.196429							5.41555
chr6	42856116	A->G	14	16.1352	15	0.769231	21.2513	23	0.734694	6.5178	10	1	7.8429	12	0.714286				12.9234	16	0.586957	5.72472	5	0.95	7.38357	11	0.583333	14.7205	11	0.607843	5.88282	9	0.772727				12.8117	6	0.891304	13.0211	19	0.745098							5.90787
chr6	42856117	A->G	6																12.9234	16	0.0652174	6.86967	6	0.583333				15.875	12	0.0727273										13.5317	20	0.0566038							6.89251
chr6	42856118	A->G	10				23.4198	24	0.185185	6.5178	10	0.227273	8.96332	13	0.1875				12.9234	16	0.152174	7.72838	7	0.444444				15.875	12	0.0545455	6.95243	11	0.115385				11.4192	5	0.243902	13.2764	20	0.0769231	7.57262	6	0.225806
chr6	42856131	A->G	6							6.22153	8	0.238095	8.68321	12	0.193548	7.70335	14	0.12				9.73203	10	0.0588235																									7.87716
chr6	42856156	A->G	13	27.9263	21	0.155556	43.8037	37	0.138614	6.81406	8	0.434783	6.44238	10	0.304348				7.02356	10	0.24	12.3082	13	0.209302				19.6273	15	0.0882353	10.1612	16	0.315789				12.8117	8	0.217391	8.42542	18	0.0606061	11.2368	12	0.326087				6.40019
chr6	42856158	A->G	8				45.9722	38	0.0943396				6.44238	10	0.173913				5.89979	9	0.142857										10.4286	17	0.128205							8.42542	18	0.0606061	11.2368	12	0.195652
chr6	42856170	A->G	8							8.59164	8	0.0689655	7.00259	11	0.16	9.86029	18	0.125				12.8806	14	0.111111													17.825	12	0.171875	7.65947	17	0.133333							7.87716
chrX	54591296	A->G	4				11.2762	14	0.115385				5.32197	10	0.157895										5.53768	10	0.388889
chrX	54591297	A->G	4				11.2762	14	0.192308										7.3045	9	0.0769231							7.21592	10	0.08													5.86267	8	0.208333
chrX	54591306	A->G	7				11.2762	14	0.269231				6.44238	12	0.173913				7.3045	9	0.153846							7.21592	10	0.28													5.86267	8	0.125
chrX	54591332	A->G	3							8.59164	10	0.344828	8.12301	13	0.103448																									5.61695	13	0.0909091
chrX	54591347	A->G	11	6.20584	10	0.2	15.6132	21	0.388889	10.073	12	0.235294	13.1649	17	0.255319				7.58545	11	0.0740741							8.08183	13	0.392857							7.51994	7	0.592593				7.08406	8	0.896552	32.4007	12	0.266129
chrX	54591350	A->G	4							9.48043	11	0.125																									7.24142	6	0.230769				6.10695	7	0.08
chrX	54591370	A->G	4							14.8132	15	0.3	21.0078	21	0.0533333																						7.79845	5	0.285714
chrX	54591404	A->G	7				10.8425	15	0.28	9.48043	13	0.125	15.4057	14	0.0727273				7.02356	12	0.44																			7.91479	14	0.258065
chrX	54591405	A->G	7				9.9751	14	0.173913	8.88791	12	0.1	14.8455	13	0.0566038				6.74262	11	0.375																			7.91479	14	0.129032
chrX	54591411	A->G	6							8.29538	11	0.321429							5.33791	10	0.105263																			7.65947	14	0.166667							7.13867
chrX	54591430	A->G	5				12.1436	13	0.0714286				14.0052	15	0.06													7.79319	5	0.185185																12.2809	5	0.297872	8.61564
chr10	75537356	A->G	11							12.7393	16	0.232558	11.7644	17	0.142857				5.05696	8	0.111111				5.23003	8	0.176471	5.77273	6	0.3				8.56124	6	0.212121	15.0399	11	0.0555556	9.19137	13	0.138889	5.86267	4	0.0833333				7.631
chr10	75537377	A->G	5							17.1833	17	0.103448	15.4057	23	0.0545455							5.43849	6	0.263158																			5.86267	4	0.416667				8.61564
chr10	75537382	A->G	12				7.8066	11	0.111111	19.2571	20	0.384615	16.246	24	0.241379				9.2711	16	0.272727	5.43849	6	0.315789	11.6907	15	0.315789							7.00465	3	0.333333	14.2043	8	0.372549	16.5955	23	0.246154	5.86267	4	0.625				8.8618
chr10	75537407	A->G	13				11.7099	17	0.0740741	24.5899	27	0.240964	20.1675	30	0.0972222				10.9568	21	0.153846	10.5907	13	0.297297	14.7671	18	0.145833	10.1023	9	0.142857				8.30181	4	0.34375	18.6606	9	0.283582	20.6806	30	0.197531	7.57262	4	0.677419				12.3081
chr10	75537412	A->G	12				11.7099	17	0.148148	23.4048	26	0.392405	17.6465	27	0.174603							7.72838	10	0.222222	13.2289	16	0.186047	10.1023	9	0.485714				5.70749	3	0.772727				18.1274	27	0.295775	7.08406	3	0.275862				10.8311
chr10	75537413	A->G	13				9.9751	16	0.304348	21.6272	25	0.342466	16.5261	26	0.186441				9.83299	19	0.457143	7.72838	10	0.296296	12.306	15	0.2	10.1023	9	0.2							12.2547	6	0.295455	17.6168	26	0.42029	5.12984	2	0.142857				10.5849
chr10	75537430	A->G	5																			8.87332	11	0.129032	11.9983	15	0.0512821										10.0266	4	0.166667				5.12984	2	0.238095				8.61564
chr10	75537439	A->G	3													5.23828	11	0.117647																												8.10018	3	0.387097
chr10	75537442	A->G	9							21.6272	22	0.150685	15.4057	22	0.0545455	5.54641	12	0.111111				10.3045	14	0.0833333													16.711	6	0.1	14.0424	21	0.109091				8.10018	3	0.741935	11.5696
chr10	75537452	A->G	13				8.2403	15	0.157895	15.4057	18	0.326923	11.4843	17	0.0731707				10.9568	13	0.128205	10.3045	14	0.277778	8.30652	10	0.0740741										16.711	6	0.2	9.95731	17	0.128205	7.08406	4	0.37931	8.10018	3	0.387097	9.60029
chr10	75537496	A->G	5							7.70285	12	0.538462							7.58545	5	0.222222																7.79845	3	0.142857										5.16938
chr2	217366496	A->G	5	14.894	19	0.0833333													10.3949	12	0.108108	15.743	8	0.254545													8.07697	6	0.206897				28.8248	12	0.0762712
chr2	217366499	A->G	16	14.2734	18	0.26087	10.8425	14	0.2	15.4057	12	0.346154	11.7644	11	0.261905	6.16268	11	0.3	10.3949	12	0.0540541	15.743	8	0.272727	7.38357	12	0.125	17.0296	11	0.101695				5.96693	7	0.130435	8.07697	6	0.275862	20.9359	27	0.121951	28.8248	12	0.338983				6.64635
chr2	217366515	A->G	14	14.2734	17	0.565217	11.2762	15	0.615385	13.3319	9	0.488889	13.1649	11	0.234043	6.77895	11	0.636364	10.3949	13	0.216216	15.4568	7	0.314815							5.08062	9	0.368421	7.52351	7	0.241379				20.9359	25	0.414634	25.1606	14	0.262136				6.40019
chr2	217366534	A->G	7				10.4088	14	0.125				12.8848	12	0.347826	6.47082	12	0.190476																			8.91252	5	0.3125	17.3615	21	0.117647
chr2	217366540	A->G	9				9.9751	13	0.130435	8.29538	9	0.0714286	10.0837	10	0.111111	6.47082	12	0.142857				10.3045	8	0.0555556				16.7409	11	0.103448				7.52351	7	0.206897				16.0849	19	0.238095
chr2	217366541	A->G	13	11.1705	13	0.388889	9.1077	12	0.238095	6.81406	8	0.391304				5.23828	11	0.176471				8.30085	7	0.655172				12.4114	10	0.116279				6.22636	6	0.583333	8.91252	5	0.125	12.2552	18	0.333333	15.8781	11	0.2	17.2455	8	0.121212
chr2	217366570	A->G	3							5.03648	6	0.117647																												8.1701	13	0.15625	7.32834	7	0.233333
chr2	217366615	A->G	5																									7.50455	7	0.153846				8.04238	6	0.129032				6.63821	12	0.230769	10.0154	7	0.146341
chr2	217366624	A->G	6				9.9751	14	0.0869565				5.04187	12	0.166667																			8.04238	6	0.129032	9.46955	6	0.176471	7.40416	14	0.241379	11.2368	9	0.195652
chr2	217366626	A->G	3																															8.04238	6	0.258065				6.89352	13	0.148148
chr2	217366644	A->G	9	8.06759	11	0.153846	15.6132	21	0.25	7.70285	13	0.115385																8.94774	10	0.129032				9.33953	7	0.388889	9.46955	6	0.205882	6.12758	13	0.125	10.2597	8	0.333333
chr6	42856905	A->G	15	27.3057	19	0.113636	67.6572	39	0.141026	19.8497	17	0.0746269				12.6335	16	0.195122	19.9469	14	0.112676	20.609	16	0.0833333	16.3054	15	0.150943	15.5864	13	0.0740741	20.3225	19	0.157895	8.30181	5	0.59375	27.0161	10	0.402062	37.2761	25	0.171233	16.3666	15	0.134328				14.7697
chr6	42856917	A->G	17	27.9263	20	0.733333	71.5605	44	0.757576	19.8497	17	0.776119	35.8533	27	0.585938	13.866	18	0.777778	19.666	13	0.557143	21.1815	17	0.716216	17.536	16	0.701754	17.0296	15	0.881356	24.0661	23	0.844444	8.30181	5	0.75	28.4086	11	0.862745	37.5314	26	0.748299	18.3208	17	0.586667	5.22592	3	0.6	16.2466
chr6	42856923	A->G	4													14.7904	19	0.0625																8.82067	6	0.0588235	28.4086	11	0.0588235				20.5193	18	0.214286
chr6	42856959	A->G	7				23.8535	29	0.0545455	8.59164	15	0.137931																									7.79845	6	0.464286	9.702	14	0.0526316	14.1681	14	0.0862069				5.16938
chr6	42856978	A->G	13	7.447	12	0.166667				10.6655	19	0.194444	19.6073	23	0.242857	15.4067	22	0.12	12.6424	19	0.0888889	11.7357	14	0.097561				11.2568	12	0.230769	14.9745	17	0.285714				8.07697	8	0.172414	13.0211	19	0.137255	18.3208	16	0.0533333				10.0926
chr6	42857023	A->G	16	8.06759	12	0.230769	20.8176	19	0.270833	15.4057	20	0.134615				12.6335	21	0.243902	14.8899	21	0.113208	15.1705	14	0.0754717	12.9213	15	0.0952381	24.8228	20	0.0581395	13.1027	15	0.142857	5.44806	7	0.380952	12.8117	7	0.217391	19.6593	27	0.272727	19.298	17	0.240506				14.2773
chr6	42857026	A->G	11							15.1094	19	0.117647				12.0172	20	0.0512821	13.7662	19	0.0816327							24.8228	20	0.116279				5.44806	7	0.0952381	12.8117	7	0.217391	19.1487	25	0.08	18.3208	16	0.0533333				13.0465
chr6	42857028	A->G	13				19.0828	17	0.159091	14.2207	18	0.145833	21.2879	25	0.171053	11.401	19	0.135135	12.0805	18	0.232558	15.4568	15	0.277778	12.6136	14	0.0731707	24.8228	20	0.0930233				5.44806	7	0.428571				17.6168	24	0.188406	15.8781	14	0.169231
chr6	42857031	A->G	16	6.82642	10	0.363636	15.6132	15	0.305556	13.9244	17	0.297872	20.1675	24	0.416667	9.55216	17	0.258065	10.6758	16	0.315789	13.7393	14	0.25	12.6136	14	0.121951	24.2455	19	0.214286	10.696	11	0.35				12.2547	6	0.545455	16.5955	23	0.584615	14.1681	13	0.293103				11.5696
chr6	42857037	A->G	6							13.0356	16	0.0681818				9.55216	17	0.0967742	10.3949	15	0.0540541	13.1669	13	0.130435																			11.9696	11	0.204082
chr6	42857057	A->G	7							7.99912	8	0.481481	7.5628	10	0.296296							7.1559	8	0.12				12.1227	8	0.119048										6.63821	10	0.307692	6.10695	8	0.16				6.15403
chr21	34637084	A->G	9				5.6381	9	0.153846	11.258	17	0.210526							9.2711	15	0.0606061	6.01096	10	0.142857										14.7876	13	0.210526	18.1036	10	0.123077				6.10695	6	0.16				7.13867
chr21	34637088	A->G	9							10.6655	16	0.555556	20.1675	27	0.263889				8.99016	15	0.3125	5.43849	10	0.421053							6.41763	8	0.208333	13.231	11	0.647059	18.1036	10	0.307692										7.13867
chr21	34637093	A->G	7							10.073	15	0.264706	21.0078	28	0.08				8.70922	14	0.354839													13.231	11	0.27451	16.9895	9	0.114754				6.10695	7	0.24				7.13867
chr21	34637098	A->G	8							9.7767	15	0.0606061	17.6465	25	0.111111				8.42827	13	0.0666667													7.78295	8	0.366667	17.825	10	0.1875				5.86267	6	0.0833333				6.89251
chr21	34637140	A->G	5							10.6655	18	0.25	18.2067	26	0.0615385				7.86639	8	0.107143													11.1556	7	0.139535
chr21	34637146	A->G	6							10.3692	17	0.2	17.6465	24	0.0634921				7.86639	8	0.428571																23.3954	13	0.142857	6.89352	16	0.222222
chr21	34637149	A->G	11							11.8505	18	0.625	15.9659	23	0.473684				7.02356	7	0.4							6.06137	6	0.714286	5.34802	6	0.4	15.3065	10	0.745763	20.3317	12	0.260274	6.12758	15	0.833333	6.10695	6	0.16
chr21	34637159	A->G	11							13.0356	22	0.636364	15.4057	22	0.363636				6.18073	8	0.5							6.63864	7	0.304348	7.75463	8	0.137931	15.8253	11	0.967213	23.1168	13	0.518072	5.87226	14	0.608696	6.10695	6	0.8
chr21	34637208	A->G	3							8.59164	16	0.206897																			6.41763	4	0.125				8.634	6	0.322581
chr21	34637216	A->G	5							7.40659	15	0.24	9.80363	12	0.2																7.48723	5	0.107143				8.634	6	0.322581
chr21	34637245	A->G	4																			6.2972	11	0.227273							5.08062	6	0.105263	11.9339	9	0.326087				7.40416	12	0.0689655
chr3	45722341	A->G	5				5.6381	8	0.153846				13.1649	13	0.340426													5.19546	8	0.222222	10.4286	12	0.25641
chr3	45722342	A->G	3										13.7251	14	0.163265																10.696	13	0.3
chr3	45722381	A->G	8				5.6381	9	0.615385				11.4843	14	0.658537										5.84533	9	0.421053	6.92728	10	0.75	10.1612	15	0.684211													13.8487	9	0.584906
chr3	45722396	A->G	3										5.04187	8	0.277778																9.62644	16	0.0833333
chr3	45722408	A->G	3																												6.41763	14	0.208333													12.2809	6	0.191489
chr3	45722452	A->G	4										5.04187	9	0.111111										9.53711	14	0.193548										6.68439	5	0.208333
chr3	45722484	A->G	5										7.5628	13	0.148148										9.22947	13	0.0666667							7.00465	8	0.296296
chr3	45722504	A->G	6																5.05696	12	0.111111	7.44214	6	0.0769231										20.2357	14	0.141026				7.14884	12	0.0714286
chr3	45722506	A->G	3																									5.77273	5	0.1				20.7545	15	0.0625							5.61839	6	0.217391
chr3	45722509	A->G	8										11.7644	18	0.142857													9.23637	6	0.125				21.5328	16	0.156627	6.68439	7	0.458333	7.91479	13	0.0967742				6.5324	5	0.32
chr3	45722510	A->G	3																6.46168	12	0.26087							8.37046	5	0.137931				20.2357	15	0.115385
chr22	24969623	A->G	14	24.8233	25	0.15				13.3319	10	0.133333	28.8507	21	0.126214	21.5694	24	0.214286	21.0707	19	0.0666667	19.4641	18	0.132353				29.4409	18	0.215686	11.2308	13	0.190476				12.8117	10	0.23913	37.5314	35	0.0884354	20.5193	15	0.178571				17.7236
chr22	24969628	A->G	15	23.5822	26	0.131579				15.9982	11	0.203704	31.6517	22	0.238938	24.6507	26	0.3625	28.6561	23	0.147059	19.4641	18	0.220588	20.6125	27	0.149254	28.8637	17	0.33	12.3005	13	0.195652				14.7614	10	0.132075	46.9781	37	0.168478				38.6718	17	0.0675676	22.1545
chr22	24969629	A->G	18	23.5822	26	0.315789	26.8894	35	0.33871	15.4057	10	0.25	31.6517	22	0.292035	24.6507	26	0.5375	28.6561	23	0.235294	19.4641	18	0.588235	20.3048	26	0.257576	27.7091	16	0.333333	12.5679	14	0.234043	11.1556	8	0.348837	14.7614	10	0.622642	46.9781	37	0.266304	21.0079	15	0.5	37.3653	16	0.174825	22.1545
chr22	24969670	A->G	8				17.7817	26	0.097561				37.5339	25	0.149254				29.7799	23	0.0660377							25.1114	14	0.126437	9.09164	14	0.117647	7.26408	5	0.214286										19.0746	12	0.0547945	19.4467
chr22	24969691	A->G	14	13.6528	15	0.181818	22.5524	28	0.0576923	8.59164	10	0.103448	26.0496	25	0.139785	28.0402	31	0.186813				14.598	12	0.0784314	13.8442	16	0.222222	30.8841	19	0.0841121	13.6375	17	0.117647				21.1672	10	0.0657895				14.6567	11	0.2	21.9489	13	0.202381	12.8004
chr22	24969734	A->G	8							8.59164	12	0.206897	22.1282	22	0.0886076	27.1158	26	0.0568182				13.1669	12	0.152174							17.6485	17	0.0757576				21.7243	10	0.0897436							37.3653	16	0.0699301	13.2927
chr22	24969755	A->G	18	19.8587	20	0.1875	18.6491	26	0.162791	8.88791	10	0.233333	19.6073	17	0.328571	20.3369	19	0.393939	6.46168	10	0.217391	6.58343	8	0.434783	16.613	26	0.0925926	23.0909	16	0.3125	13.9049	15	0.115385	7.26408	7	0.285714	19.2176	9	0.246377	10.4679	23	0.219512	12.7025	9	0.153846	40.7622	15	0.134615	9.84645
chr22	24969782	A->G	15	11.1705	13	0.388889	10.8425	18	0.4	7.11033	9	0.583333	17.9266	18	0.40625	14.1742	16	0.369565	8.42827	11	0.366667				15.6901	19	0.529412	12.1227	8	0.380952							8.07697	5	0.482759	8.42542	17	0.272727	8.54973	6	0.171429	33.7072	11	0.139535	10.8311
chr22	24969800	A->G	12				10.4088	16	0.333333	11.258	9	0.447368	15.9659	19	0.210526	25.267	26	0.170732	9.2711	11	0.0909091	7.72838	8	0.148148				5.4841	5	0.263158							8.91252	5	0.46875	12.7658	19	0.14				19.5972	8	0.213333	16.2466
chr22	24969801	A->G	13				10.4088	16	0.375	11.258	9	0.342105	15.9659	19	0.0877193	25.5751	26	0.192771	9.2711	11	0.151515	7.72838	8	0.111111				5.4841	5	0.210526							8.91252	5	0.25	12.5105	18	0.183673	12.4582	9	0.0980392				16.2466
chr22	24969806	A->G	8				7.8066	12	0.111111	8.88791	8	0.233333							11.7996	13	0.0952381	8.30085	9	0.172414	13.8442	16	0.0888889													12.2552	18	0.0625	9.52684	9	0.205128
chr2	202028803	A->G	4																17.9803	18	0.078125							14.7205	13	0.0980392							18.9391	9	0.102941				9.03828	7	0.216216
chr2	202028810	A->G	6																18.8231	19	0.104478	5.43849	8	0.157895				14.7205	13	0.156863				28.278	18	0.0733945	18.9391	9	0.279412	5.10631	10	0.15
chr2	202028811	A->G	7							19.5534	19	0.0757576							18.8231	19	0.119403				29.5343	35	0.0520833	14.7205	13	0.235294				28.278	18	0.0733945	18.9391	9	0.264706	5.10631	10	0.25
chr2	202028828	A->G	9							22.516	23	0.0921053							24.442	25	0.0574713													32.9478	20	0.0866142	29.8012	13	0.0560748	6.12758	12	0.0833333	14.901	12	0.311475				6.40019
chr2	202028832	A->G	11							20.4422	23	0.217391							20.7897	25	0.148649	7.72838	10	0.0740741	35.3796	42	0.0782609							32.6884	19	0.15873	28.1301	12	0.29703	6.12758	12	0.166667	13.6796	11	0.125				6.15403
chr2	202028835	A->G	6																			8.30085	11	0.103448				16.4523	15	0.0701754	13.1027	19	0.102041	32.9478	19	0.188976	32.5864	13	0.213675
chr2	202028841	A->G	9							20.7384	20	0.142857	20.1675	21	0.111111				20.2279	23	0.0833333	6.86967	8	0.458333				12.4114	13	0.0930233				26.7214	17	0.194175	26.7376	12	0.354167				13.191	11	0.259259				5.41555
chr2	202028861	A->G	10							20.1459	23	0.205882	26.3297	27	0.106383				16.2947	24	0.0517241							10.9682	11	0.105263	10.9634	15	0.097561	21.2734	12	0.195122	27.5731	11	0.181818	6.12758	11	0.208333							8.61564
chr2	202028867	A->G	14							22.516	25	0.302632	23.5287	25	0.202381				20.5088	27	0.219178	8.58708	7	0.466667	26.7654	32	0.356322	10.9682	11	0.342105	9.89384	14	0.405405	18.6791	9	0.333333	27.5731	11	0.434343	6.12758	11	0.375	10.2597	9	0.119048				9.60029
chr2	202028877	A->G	9							32.8853	29	0.0540541				6.77895	10	0.181818	27.2514	30	0.0721649	10.0183	8	0.257143	32.9184	33	0.0560748										29.8012	12	0.168224	7.65947	13	0.2	9.52684	11	0.230769				13.2927
chr19	39982547	A->G	5										7.8429	9	0.285714	5.54641	12	0.111111																						6.89352	17	0.222222							5.90787
chr19	39982591	A->G	9	9.30875	12	0.133333	12.5773	18	0.206897	10.9618	13	0.378378				11.401	18	0.567568	5.33791	8	0.473684							10.1023	8	0.142857										11.2339	22	0.272727							9.84645
chr19	39982592	A->G	11	9.30875	12	0.466667	12.5773	18	0.275862	10.6655	12	0.388889	9.80363	13	0.257143	10.7847	17	0.857143	5.33791	8	0.473684				6.76827	11	0.136364	10.1023	8	0.142857										10.9786	21	0.325581							7.87716
chr19	39982593	A->G	10	9.30875	12	0.133333	13.8784	18	0.21875	10.6655	12	0.222222	9.80363	13	0.142857				5.33791	8	0.105263							10.1023	8	0.142857	6.95243	7	0.153846							11.7445	21	0.195652							8.12332
chr19	39982618	A->G	4							7.99912	8	0.259259	5.60207	8	0.1																5.34802	5	0.3
chr19	39982619	A->G	11	9.92934	11	0.1875	14.3121	20	0.242424	7.99912	8	0.296296	5.60207	8	0.25	10.7847	16	0.371429										10.6796	10	0.162162	5.34802	5	0.4							9.702	18	0.263158	9.03828	9	0.297297				6.40019
chr19	39982620	A->G	13	9.92934	11	0.25	13.8784	19	0.125	7.99912	8	0.111111	5.60207	8	0.1	10.7847	16	0.371429							6.15298	11	0.15	10.6796	10	0.162162	5.34802	5	0.3							9.702	18	0.342105	9.03828	9	0.189189	7.83888	3	0.266667	5.66171
chr19	39982626	A->G	8	9.92934	11	0.1875				8.59164	9	0.172414	5.04187	7	0.166667	10.4766	15	0.0882353										7.21592	8	0.32										10.7233	20	0.119048	9.03828	9	0.0810811
chr19	39982631	A->G	5				15.1795	21	0.2	5.92527	8	0.15				10.4766	15	0.0882353																						9.95731	19	0.282051
chr19	39982633	A->G	4				15.1795	21	0.0571429	5.92527	8	0.1																															9.28256	9	0.315789
chr7	17384777	A->G	7										12.3246	14	0.613636				6.46168	8	0.434783							5.77273	6	0.6				6.22636	4	0.708333	7.79845	4	0.785714				5.61839	7	0.608696
chr7	17384778	A->G	6										12.3246	14	0.295455				6.46168	8	0.130435							5.4841	6	0.368421				6.22636	4	0.166667	7.79845	4	0.464286				6.35123	7	0.384615
chr7	17384779	A->G	5										12.3246	14	0.227273				6.46168	8	0.434783							5.4841	6	0.631579							7.79845	4	0.214286				6.35123	7	0.307692
chr7	17384783	A->G	3										12.6047	15	0.177778																			6.74522	5	0.192308							9.52684	9	0.333333
chr7	17384789	A->G	3																									9.23637	10	0.21875				8.56124	7	0.0606061							10.7482	11	0.0681818
chr7	17384792	A->G	9							7.40659	15	0.2	16.5261	21	0.152542				8.70922	11	0.129032							9.23637	10	0.15625				8.56124	7	0.0909091	13.6473	7	0.102041	7.40416	17	0.344828	11.2368	12	0.217391
chr7	17384818	A->G	14				6.0718	9	0.571429	14.5169	21	0.959184	19.3272	27	0.637681				14.8899	22	0.415094	20.0365	18	0.614286				19.3387	15	0.61194	10.9634	11	0.829268	19.1979	16	0.621622	32.0294	14	0.904348	20.9359	27	0.609756	20.5193	19	0.714286				9.60029
chr7	17384832	A->G	15				11.2762	15	0.653846	20.1459	27	0.808824	21.0078	28	0.573333				20.2279	29	0.75	24.9025	23	0.689655	7.38357	13	0.458333	23.3796	18	0.641975	19.5203	20	0.561644	43.8439	23	0.721893	46.7907	21	0.952381	31.6592	34	0.733871	37.1302	24	0.822368				12.5542
chr7	17384880	A->G	13							26.0712	29	0.579545	29.1308	31	0.326923				26.9705	31	0.239583	21.7539	21	0.223684	15.0748	22	0.306122	26.2659	21	0.175824	39.308	30	0.136054	99.8811	42	0.41039	83.8334	27	0.299003	31.1485	37	0.45082	77.9247	32	0.467085				10.8311
chr7	17384882	A->G	16	6.20584	8	0.3	20.8176	21	0.125	26.0712	29	0.375	29.1308	31	0.278846				26.6895	31	0.389474	21.7539	21	0.210526	15.0748	22	0.163265	25.9773	20	0.455556	39.308	30	0.204082	99.3623	41	0.496084	83.8334	27	0.332226	30.8932	36	0.239669	77.1918	31	0.496835				10.3388
chr8	42875972	A->G	11							23.4048	30	0.0886076	15.9659	24	0.0877193	9.55216	15	0.354839	22.7563	27	0.17284							7.79319	9	0.740741				7.78295	8	0.366667				10.2126	20	0.075	7.57262	9	0.16129				9.84645
chr8	42875980	A->G	10				8.674	15	0.1	22.516	28	0.236842	16.5261	23	0.305085	8.31962	15	0.148148				20.3228	25	0.15493										7.52351	8	0.310345				9.95731	19	0.307692	6.35123	7	0.115385				6.64635
chr8	42875986	A->G	11	6.20584	7	0.5	9.1077	16	0.285714	22.8123	27	0.38961				8.01149	14	0.384615	20.7897	25	0.378378	20.8952	27	0.219178				6.63864	7	0.347826				7.52351	8	0.344828				8.93605	18	0.142857
chr8	42875988	A->G	12	6.20584	7	0.4	9.1077	16	0.285714	22.516	26	0.197368	14.8455	21	0.188679	8.01149	14	0.115385	20.7897	25	0.175676	20.8952	27	0.0958904				6.63864	7	0.130435				7.52351	8	0.448276				8.68074	17	0.147059
chr8	42875989	A->G	10	6.20584	7	0.5				21.9235	25	0.364865	14.8455	21	0.207547	8.01149	14	0.230769	20.7897	25	0.189189							6.63864	7	0.652174				5.44806	7	0.238095				8.68074	17	0.176471
chr8	42876015	A->G	10							17.1833	20	0.241379				8.01149	11	0.423077	18.5422	22	0.0757576	14.0256	20	0.102041				7.79319	8	0.111111				6.48579	8	0.2				10.2126	14	0.15				10.9744	7	0.166667
chr8	42876034	A->G	6				6.5055	10	0.2	10.073	12	0.117647	9.80363	13	0.0571429							7.72838	11	0.0740741	5.23003	6	0.235294
chr8	42876048	A->G	4							11.5543	14	0.102564							5.89979	9	0.333333													8.30181	8	0.34375				7.40416	8	0.137931
chr8	42876068	A->G	5							9.7767	12	0.30303	5.88218	8	0.190476																			9.59897	9	0.243243				5.61695	7	0.0909091	8.06117	6	0.0909091
chr8	42876082	A->G	4							7.11033	10	0.125	5.60207	6	0.15																			8.56124	8	0.181818							7.08406	5	0.241379
chr11	118880578	A->G	6										28.5706	26	0.0686275				14.609	17	0.25							6.06137	5	0.238095							8.35549	6	0.2				5.86267	7	0.375
chr11	118880584	A->G	6																14.609	17	0.288462										5.34802	4	0.2				6.9629	5	0.64	8.1701	15	0.125	5.86267	7	0.333333
chr11	118880600	A->G	10	7.447	10	0.25	6.5055	11	0.466667	5.62901	8	0.368421	36.4135	34	0.353846				16.5756	18	0.440678							9.81365	8	0.0882353							8.35549	6	0.233333	9.44668	18	0.27027	5.61839	6	0.347826
chr11	118880601	A->G	8				6.5055	11	0.4	5.62901	8	0.263158	36.4135	34	0.207692				16.5756	18	0.440678																8.35549	6	0.333333	9.44668	18	0.216216	5.61839	6	0.391304
chr11	118880622	A->G	5										29.9711	26	0.158879				12.6424	15	0.0888889																8.07697	5	0.275862	6.63821	14	0.0769231	5.37412	5	0.409091
chr11	118880627	A->G	8				7.3729	13	0.117647	5.33274	7	0.611111	26.6098	26	0.473684				10.3949	14	0.459459							7.21592	5	0.2							8.07697	5	0.0689655	6.12758	13	0.166667
chr11	118880641	A->G	5										23.5287	31	0.119048				7.3045	9	0.307692							5.4841	5	0.263158																			5.16938
chr11	118880646	A->G	3										26.3297	33	0.0531915																						7.51994	4	0.222222										5.16938
chr11	118880691	A->G	3				5.6381	10	0.153846				24.6491	32	0.25
chr11	118880703	A->G	3										21.0078	27	0.12																									5.61695	10	0.227273
chr7	65619224	A->G	4																			18.6054	15	0.138462													8.07697	6	0.172414				7.57262	7	0.354839				5.66171
chr7	65619237	A->G	16	8.06759	10	0.153846	10.8425	14	0.36	7.40659	11	0.52	11.7644	18	0.142857	8.01149	13	0.5	9.2711	13	0.575758	23.1851	17	0.45679	6.46063	10	0.285714	12.9886	14	0.288889	17.9159	18	0.41791	9.8584	7	0.921053	8.634	7	0.354839				11.4811	11	0.425532				6.64635
chr7	65619242	A->G	16				11.7099	16	0.185185	7.40659	11	0.4	14.0052	20	0.08	8.62776	13	0.25	9.83299	14	0.314286	23.1851	16	0.209877	8.92182	13	0.0689655	17.6068	16	0.180328	24.8683	21	0.0967742	9.8584	7	0.131579	10.3051	8	0.297297	11.9998	16	0.212766	10.9925	11	0.0666667				6.40019
chr7	65619243	A->G	14				11.2762	15	0.153846	7.11033	10	0.375	12.3246	20	0.227273	8.93589	14	0.413793	8.14733	13	0.482759	23.1851	16	0.259259				17.6068	16	0.213115	24.8683	21	0.182796	9.8584	7	0.263158	10.3051	8	0.567568	11.9998	16	0.148936							7.38484
chr7	65619256	A->G	13				12.5773	17	0.0689655	7.40659	10	0.28	12.0445	22	0.302326				9.83299	14	0.0857143	23.1851	18	0.234568				17.8955	16	0.0645161	26.7401	24	0.06	10.8961	9	0.119048				14.0424	19	0.0909091	12.9467	13	0.0754717				6.64635
chr7	65619263	A->G	5																9.83299	14	0.171429										25.6705	24	0.0729167	10.8961	9	0.238095							14.4124	14	0.0508475				7.38484
chr7	65619303	A->G	6							15.702	17	0.132075				16.023	25	0.0961538	15.4518	16	0.0545455	26.0475	20	0.0769231																			27.8477	21	0.219298				16.9851
chr7	65619347	A->G	17	12.4117	15	0.2				18.0721	19	0.229508	19.0471	20	0.205882	18.488	27	0.233333	20.2279	22	0.25	32.9172	24	0.278261	15.0748	20	0.102041	30.8841	22	0.140187	32.3555	27	0.173554	13.4904	12	0.307692	36.7641	14	0.19697	18.8934	24	0.22973	28.092	20	0.113043	16.2004	6	0.0806452	19.9391
chr7	65619353	A->G	16	13.6528	16	0.136364	10.4088	17	0.125	18.6646	20	0.253968	19.0471	19	0.0882353	19.4125	26	0.396825				30.0548	23	0.361905	15.0748	19	0.102041	30.8841	22	0.0934579				13.4904	12	0.346154	37.5997	14	0.0888889	18.3827	23	0.180556	25.4049	18	0.182692	11.7583	5	0.111111	19.2006
chr7	65619366	A->G	16	13.6528	15	0.136364	8.2403	14	0.315789	16.887	19	0.210526	16.246	16	0.0689655	13.2498	19	0.116279	16.0137	20	0.175439	21.1815	17	0.405405				32.6159	24	0.141593	41.1798	29	0.0974026	18.1602	14	0.585714	35.3716	13	0.535433	11.2339	19	0.204545	33.9546	20	0.316547	8.88407	3	0.147059	15.262
chr2	204170041	A->G	7										5.88218	8	0.619048													7.50455	8	0.615385							5.01329	4	0.333333	6.89352	13	0.592593				5.74851	3	0.636364	5.16938
chr2	204170063	A->G	5																6.18073	12	0.0909091							10.1023	12	0.285714										7.91479	14	0.290323				7.31629	4	0.714286	6.15403
chr2	204170105	A->G	5										7.2827	13	0.384615				5.33791	9	0.105263							5.19546	8	0.333333										6.38289	12	0.32
chr2	204170108	A->G	5										7.2827	13	0.230769				5.33791	9	0.105263							5.19546	8	0.111111										6.38289	12	0.32
chr2	204170114	A->G	3										5.88218	12	0.238095				5.33791	9	0.105263																			6.38289	12	0.08
chr2	204170122	A->G	5										8.12301	15	0.172414													5.19546	6	0.333333							8.634	5	0.290323	7.40416	16	0.275862
chr2	204170161	A->G	7										6.16228	11	0.318182				5.89979	9	0.428571	5.72472	9	0.65				5.19546	5	0.277778							14.4828	8	0.115385	7.65947	18	0.3
chr2	204170184	A->G	11	5.58525	7	0.222222							9.24342	14	0.212121				8.42827	11	0.0666667	8.30085	13	0.103448				6.06137	6	0.142857							14.4828	9	0.0576923	9.702	19	0.157895	6.10695	9	0.2	7.83888	4	0.266667	5.66171
chr2	204170185	A->G	10										8.40311	13	0.133333				8.14733	10	0.206897	7.44214	12	0.346154				6.06137	6	0.142857							11.9762	8	0.209302	9.19137	18	0.472222				7.83888	4	0.266667	5.16938
chr2	204170197	A->G	7										6.16228	9	0.318182				6.74262	10	0.291667	7.1559	11	0.28													7.24142	6	0.307692	8.93605	16	0.257143	5.12984	8	0.190476
chr16	31134851	A->G	10	5.58525	8	0.666667							12.6047	14	0.6				8.99016	13	0.65625							7.50455	8	0.884615	5.61542	11	0.619048	10.3773	8	0.925	12.2547	7	0.454545	5.61695	13	0.227273
chr16	31134881	A->G	9																8.14733	11	0.103448							9.81365	10	0.176471	8.02203	10	0.533333	11.1556	8	0.465116	7.51994	5	0.185185	9.19137	18	0.0555556				10.9744	6	0.0952381
chr16	31134928	A->G	9				11.2762	13	0.0769231													5.72472	5	0.35				25.1114	19	0.137931				11.6744	8	0.222222	17.5465	9	0.301587	15.0636	26	0.0847458	6.10695	6	0.28				7.38484
chr16	31134931	A->G	7	9.30875	11	0.133333																						24.2455	18	0.107143	8.82424	8	0.272727	11.6744	8	0.0666667				14.2977	24	0.0892857	6.10695	6	0.4				7.38484
chr16	31134945	A->G	7	6.82642	8	0.181818				5.62901	9	0.157895	15.1256	18	0.0925926													25.9773	19	0.0555556										10.9786	23	0.139535							5.90787
chr16	31134953	A->G	6	5.58525	7	0.333333				7.11033	11	0.208333																24.2455	17	0.0833333				8.04238	5	0.322581				10.9786	24	0.139535							5.90787
chr16	31134954	A->G	6				9.5414	10	0.181818	7.11033	11	0.333333							8.70922	15	0.0645161				10.4601	11	0.0882353										13.0903	7	0.148936
chr16	31134962	A->G	13				8.674	9	0.35	6.81406	10	0.565217	13.1649	18	0.382979				8.70922	15	0.129032				9.84476	12	0.21875	25.4	18	0.511364	6.68503	8	0.36	6.48579	4	0.92	10.3051	6	0.837838	10.2126	21	0.425							6.15403
chr16	31134967	A->G	12							5.92527	9	0.35	12.6047	17	0.177778				7.58545	12	0.333333				7.99887	10	0.307692	21.6477	15	0.453333	7.21983	9	0.518519	6.48579	4	0.76	10.3051	6	0.378378	9.702	20	0.421053							6.15403
chr16	31135016	A->G	3										6.44238	15	0.0869565				5.89979	8	0.285714
chr11	8708782	A->G	9				25.1546	29	0.672414				5.60207	10	0.75							15.743	15	0.527273										5.44806	3	0.666667	11.6977	7	0.666667	10.9786	20	0.511628	14.1681	14	0.482759
chr11	8708785	A->G	8				27.7568	31	0.171875				5.60207	10	0.6				5.33791	7	0.315789													5.44806	3	0.666667	11.6977	7	0.190476	13.0211	21	0.176471	14.1681	14	0.37931
chr11	8708789	A->G	4	5.58525	9	0.222222	27.3231	30	0.111111													17.7466	17	0.0806452																12.7658	20	0.08
chr11	8708796	A->G	4																5.89979	8	0.142857													5.44806	3	0.238095							12.9467	13	0.226415
chr11	8708799	A->G	7				22.5524	26	0.288462													16.3155	15	0.0701754													9.46955	6	0.264706	11.2339	19	0.295455	11.2368	12	0.304348
chr11	8708803	A->G	3				19.9502	23	0.0652174																															11.2339	19	0.113636	11.4811	13	0.276596
chr11	8708825	A->G	8				13.8784	19	0.9375				8.12301	14	0.758621				5.33791	8	0.894737	12.8806	11	0.888889													8.634	6	1	12.2552	19	0.833333	6.83978	12	0.892857
chr11	8708826	A->G	8				13.011	18	0.666667				7.8429	13	0.607143				5.33791	8	0.631579	12.3082	10	0.372093													8.634	6	0.870968	11.7445	18	0.630435	6.5955	11	0.296296
chr11	8708835	A->G	6				13.011	18	0.1				7.8429	12	0.285714																						10.3051	8	0.108108	10.9786	17	0.372093	6.35123	10	0.115385
chr1	9328046	A->G	7							9.18417	11	0.225806										6.01096	6	0.428571	7.69122	11	0.12				23.5313	23	0.0681818							17.8721	26	0.185714
chr1	9328047	A->G	8							9.18417	11	0.419355										6.01096	6	0.285714	7.69122	11	0.08				22.9965	22	0.0813953				23.6739	11	0.0705882	17.6168	25	0.173913
chr1	9328082	A->G	4							13.6281	13	0.173913	16.8062	18	0.183333																						8.634	5	0.322581	18.8934	32	0.162162
chr1	9328092	A->G	5							18.9609	19	0.234375	15.1256	14	0.203704							5.15225	4	0.277778				8.6591	8	0.0666667										24.5103	36	0.114583
chr1	9328102	A->G	11							24.5899	24	0.39759	16.8062	15	0.266667				11.2377	15	0.2	6.01096	5	0.619048	5.53768	10	0.222222	10.6796	10	0.216216	29.4141	25	0.372727							29.6166	39	0.25							7.87716
chr1	9328103	A->G	8							22.516	23	0.0921053							10.6758	14	0.0789474	6.01096	5	0.238095							29.4141	25	0.190909				7.51994	4	0.222222	29.3613	39	0.0956522							7.87716
chr1	9328106	A->G	8										14.5654	13	0.0576923				10.6758	14	0.0789474							9.52501	11	0.0909091	27.8097	25	0.0865385				7.51994	4	0.222222	29.106	40	0.105263				15.6778	6	0.133333	8.36948
chr1	9328120	A->G	10							28.4413	27	0.458333	15.4057	15	0.381818				12.3615	16	0.25							7.79319	10	0.814815	27.8097	26	0.384615				9.19103	5	0.69697	33.957	42	0.390977				17.2455	7	0.121212	8.8618
chr1	9328131	A->G	6							29.9226	29	0.0693069										5.72472	7	0.1	5.23003	12	0.117647													39.3186	45	0.0519481	5.12984	6	0.47619				9.84645
chrX	54590055	A->G	4	8.68817	14	0.142857	18.2154	28	0.0952381																																					6.00981	5	0.391304
chrX	54590066	A->G	4	8.68817	13	0.142857	20.8176	26	0.333333				5.04187	6	0.111111										7.07592	10	0.217391
chrX	54590067	A->G	3	8.68817	13	0.214286	21.2513	27	0.163265																7.07592	10	0.130435
chrX	54590072	A->G	3				20.3839	25	0.0851064																												5.29181	4	0.315789							8.10018	5	0.258065
chrX	54590098	A->G	4	13.0323	16	0.142857							6.72249	11	0.0833333				5.05696	8	0.111111																6.40587	4	0.304348
chrX	54590108	A->G	8	17.3763	19	0.107143	16.4806	18	0.184211	10.3692	11	0.0857143	6.16228	12	0.136364										8.92182	14	0.0689655										11.1406	5	0.275	5.61695	12	0.272727
chrX	54590121	A->G	3				13.011	14	0.166667	11.8505	12	0.225																												5.87226	12	0.0869565
chrX	54590125	A->G	10	15.5146	15	0.08	12.1436	13	0.392857	11.8505	12	0.15	11.7644	16	0.0714286				5.05696	9	0.277778				7.99887	13	0.153846	5.77273	8	0.7							11.1406	5	0.725	5.87226	12	0.173913							5.66171
chrX	54590144	A->G	8							13.6281	14	0.347826	17.9266	25	0.140625				11.5186	15	0.195122	5.15225	6	0.222222				7.79319	11	0.222222										8.1701	15	0.125
chr19	56890021	A->G	5																						11.383	17	0.108108										5.84884	2	0.47619	7.40416	13	0.206897	8.79401	13	0.361111
chr19	56890046	A->G	4																						11.383	16	0.162162													11.4892	20	0.111111	10.504	12	0.186047
chr19	56890053	A->G	5																						9.84476	16	0.25				5.08062	9	0.263158																6.64635
chr19	56890056	A->G	6										6.72249	7	0.208333																5.08062	9	0.105263							13.2764	23	0.0576923	11.4811	10	0.106383				6.64635
chr19	56890090	A->G	12										11.2041	12	0.35				5.61885	7	0.25	7.72838	5	0.481481	10.4601	14	0.294118	9.23637	9	0.21875	6.41763	9	0.541667				6.40587	5	0.217391	22.2125	33	0.321839	12.9467	10	0.320755				14.2773
chr19	56890094	A->G	4													6.16268	10	0.2				7.1559	4	0.24													6.40587	5	0.217391
chr19	56890108	A->G	4													8.62776	13	0.178571										15.2977	11	0.0943396										20.1699	30	0.0632911
chr19	56890117	A->G	6										10.6439	12	0.0526316	9.24402	13	0.1							9.22947	11	0.133333													21.9572	31	0.209302	10.7482	10	0.0681818
chr19	56890118	A->G	7										10.6439	12	0.368421	8.93589	12	0.103448							9.22947	11	0.2										8.35549	5	0.266667				8.06117	9	0.121212				12.3081
chr22	24968971	A->G	16	10.5499	9	0.352941	17.348	19	0.425	7.70285	8	0.384615	21.0078	21	0.173333	26.4995	28	0.174419	13.4852	17	0.166667	7.1559	9	0.4	14.1518	14	0.152174				7.48723	9	0.321429				10.3051	6	0.459459	20.1699	24	0.341772	12.7025	10	0.288462	19.0746	8	0.178082	15.262
chr22	24969020	A->G	7				6.9392	14	0.25				14.2853	20	0.0980392	12.6335	19	0.097561							9.22947	14	0.133333				5.88282	8	0.136364										8.54973	7	0.342857
chr22	24969021	A->G	8				6.9392	14	0.1875																9.22947	14	0.0666667										6.9629	5	0.16	16.0849	24	0.0793651	8.54973	7	0.228571	30.8329	8	0.118644
chr22	24969022	A->G	7				7.3729	15	0.294118				14.2853	20	0.0784314	12.9416	20	0.214286							7.38357	13	0.208333	13.2773	11	0.0869565							6.9629	5	0.16							30.8329	8	0.0677966
chr22	24969025	A->G	13				7.3729	15	0.411765				14.2853	20	0.156863	12.3254	19	0.325	9.55204	9	0.176471				7.38357	13	0.375	13.2773	11	0.195652	5.34802	7	0.3				6.9629	5	0.16	15.3189	23	0.183333	8.06117	6	0.242424	26.1296	7	0.23
chr22	24969061	A->G	12				8.2403	14	0.210526				11.2041	16	0.6	12.0172	17	0.0769231				6.01096	10	0.190476	10.7677	11	0.114286	10.1023	6	0.371429	7.48723	9	0.178571							13.0211	23	0.431373	11.9696	10	0.244898				5.90787
chr22	24969064	A->G	10										10.6439	14	0.236842	10.4766	16	0.205882				6.01096	10	0.190476	10.4601	11	0.0588235				8.55683	10	0.125							12.7658	22	0.18	12.7025	11	0.307692				5.66171
chr22	24969087	A->G	12				13.4447	19	0.129032				10.6439	16	0.289474	14.7904	21	0.0625				8.30085	11	0.103448	9.84476	12	0.125				12.8353	15	0.104167	8.30181	6	0.125				23.9997	30	0.180851	19.5422	16	0.075				7.13867
chr22	24969092	A->G	16	6.82642	6	0.272727	12.1436	18	0.142857	5.33274	10	0.555556	12.0445	15	0.116279	16.6392	23	0.185185	8.70922	11	0.225806	8.87332	12	0.16129				17.6068	13	0.163934	13.9049	16	0.230769	11.1556	7	0.511628				24.7656	32	0.226804	20.2751	17	0.337349	13.0648	9	0.16	9.10796
chr1	145513017	A->G	5							6.22153	9	0.714286	5.60207	9	0.75																						6.9629	5	0.72	5.36163	14	0.52381	8.30545	8	0.676471
chr1	145513034	A->G	4							6.22153	9	0.190476	5.04187	8	0.111111																						5.01329	4	0.166667				5.37412	4	0.318182
chr1	145513051	A->G	5							6.5178	9	0.409091																9.23637	9	0.0625										6.89352	17	0.111111	8.06117	7	0.181818
chr1	145513090	A->G	3							5.03648	7	0.294118																10.3909	10	0.0833333										7.91479	16	0.258065
chr1	145513098	A->G	11							6.22153	10	0.47619	5.60207	9	0.35	8.62776	13	0.321429										12.1227	11	0.47619	7.21983	8	0.37037	5.96693	5	1				8.68074	17	0.441176	14.6567	13	0.383333	33.1846	14	0.102362
chr1	145513112	A->G	14				8.674	17	0.35				6.72249	10	0.125	10.1684	16	0.363636	5.05696	8	0.444444				6.15298	8	0.1	15.5864	12	0.481481	6.95243	7	0.730769	10.8961	9	0.642857	11.1406	3	0.675	7.65947	14	0.233333	16.6109	14	0.323529	39.717	16	0.0855263
chr1	145513114	A->G	10				8.674	17	0.1				6.44238	9	0.130435	9.24402	15	0.3							6.15298	8	0.4	15.5864	12	0.166667				10.8961	9	0.428571	13.9258	4	0.12	7.40416	13	0.241379	19.298	15	0.35443
chr1	145513125	A->G	6																						5.84533	7	0.263158	12.1227	10	0.142857	7.48723	9	0.357143	8.82067	7	0.117647										43.1138	17	0.0606061
chr1	145513141	A->G	3																															9.59897	8	0.108108	16.1539	5	0.258621							51.9979	18	0.0502513
chr10	75538625	A->G	10				5.6381	11	0.230769	13.6281	17	0.347826	13.7251	13	0.0612245				10.3949	9	0.0540541				8.92182	14	0.275862							20.2357	12	0.230769	18.1036	5	0.415385	9.702	10	0.131579							5.66171
chr10	75538647	A->G	6																			8.01461	7	0.142857	7.99887	13	0.0769231	11.5455	11	0.125							15.8754	7	0.22807										6.89251
chr10	75538664	A->G	6							19.2571	19	0.153846	15.6858	14	0.0535714				14.0471	15	0.06																18.1036	9	0.246154										8.12332
chr10	75538695	A->G	11							13.6281	13	0.304348				7.70335	16	0.12	10.6758	14	0.184211	20.8952	15	0.0958904	8.61417	16	0.0714286	13.2773	11	0.347826							30.0797	13	0.0740741				5.37412	6	0.318182				9.35412
chr10	75538696	A->G	3																			20.8952	15	0.0958904										10.3773	4	0.275				18.8934	26	0.0540541
chr10	75538701	A->G	8										9.24342	11	0.151515	8.31962	17	0.111111	10.9568	14	0.128205	19.7503	14	0.318841				8.08183	8	0.285714							26.7376	12	0.260417										7.38484
chr10	75538718	A->G	9							17.1833	16	0.103448							14.0471	17	0.24	16.6017	13	0.362069	6.15298	13	0.2	8.37046	8	0.137931							25.345	11	0.0989011				7.57262	7	0.483871				6.89251
chr10	75538726	A->G	5													6.16268	11	0.1										5.77273	6	0.1													7.08406	6	0.206897				5.66171
chr10	75538751	A->G	4							15.4057	18	0.115385	7.2827	11	0.307692				8.70922	13	0.0645161													7.00465	7	0.111111
chr5	130537997	A->G	5													7.70335	12	0.44	6.46168	11	0.26087																			8.68074	14	0.323529
chr5	130538043	A->G	6				5.2044	11	0.166667				6.16228	10	0.181818	8.93589	12	0.0689655																						8.68074	16	0.0588235
chr5	130538066	A->G	7													6.16268	9	0.4	5.05696	5	0.111111	6.01096	6	0.0952381	16.3054	22	0.0754717	11.5455	10	0.15										5.61695	12	0.409091
chr5	130538067	A->G	7													6.16268	9	0.75	5.05696	5	0.611111	6.01096	6	0.52381	16.3054	22	0.45283	11.5455	10	0.75										5.61695	12	0.772727
chr5	130538072	A->G	3																5.05696	5	0.111111																			5.61695	12	0.136364
chr5	130538076	A->G	5																						17.2283	22	0.142857	11.2568	10	0.307692							6.40587	3	0.217391	5.36163	11	0.0952381
chr5	130538102	A->G	3																			6.58343	3	0.217391	12.6136	18	0.097561										7.51994	4	0.148148
chr5	130538136	A->G	6				9.5414	17	0.227273							6.77895	11	0.636364				8.30085	6	0.206897	15.0748	18	0.102041	7.79319	10	0.777778							9.19103	5	0.909091
chr5	130538137	A->G	5				9.5414	17	0.909091													8.30085	6	0.655172	15.6901	19	0.529412	7.79319	10	0.62963							9.19103	5	0.636364
chr13	20246982	A->G	7													13.866	20	0.111111	9.83299	10	0.0571429	26.3337	23	0.293478	10.7677	15	0.0571429																41.283	22	0.236686				25.3546
chr13	20247024	A->G	15	20.4793	21	0.393939	13.011	19	0.233333	13.6281	16	0.26087	16.246	14	0.137931				13.7662	16	0.102041	25.1888	20	0.306818				24.8228	16	0.209302	10.4286	13	0.461538	11.9339	9	0.413043	28.6872	13	0.514563	41.6165	38	0.196319	38.1074	24	0.5				28.0624
chr13	20247029	A->G	10	19.2381	20	0.0645161				13.6281	17	0.304348	14.5654	12	0.0769231	20.9531	24	0.117647				25.475	21	0.134831				21.9364	14	0.105263	9.09164	11	0.0882353	11.9339	9	0.0869565	27.8516	13	0.15				34.6875	21	0.147887
chr13	20247038	A->G	4																			28.9099	21	0.158416										12.9716	10	0.24							45.4357	26	0.134409				25.3546
chr13	20247075	A->G	16	8.68817	11	0.142857	9.9751	19	0.173913	18.0721	18	0.459016	24.0889	21	0.27907	20.0287	24	0.307692	13.2043	14	0.234043	22.6127	19	0.392405	16.613	20	0.0555556	26.5546	20	0.23913	5.61542	10	0.190476	10.6367	10	0.560976				39.5739	37	0.180645	29.3134	20	0.3	6.2711	6	0.333333	25.3546
chr13	20247098	A->G	3																															5.96693	7	0.217391	49.5759	21	0.0561798							9.14536	6	0.0857143
chr13	20247116	A->G	16	11.7911	13	0.210526	13.8784	17	0.09375	19.2571	18	0.430769	26.89	23	0.25	19.1043	24	0.112903	16.0137	19	0.0526316	25.1888	20	0.340909	10.1524	15	0.151515	29.4409	22	0.196078							49.2974	20	0.310734	31.4038	37	0.138211	28.5805	19	0.196581	7.83888	4	0.1	29.047
chr13	20247130	A->G	6																			23.7576	20	0.228916										7.00465	7	0.296296	48.4618	19	0.0574713				32.7332	22	0.268657				21.416
chr13	20247141	A->G	12				13.8784	15	0.09375	19.8497	18	0.298507				12.6335	19	0.0731707	16.5756	19	0.101695	21.4677	21	0.2				20.4932	18	0.126761				7.26408	7	0.178571	46.7907	19	0.166667	22.7231	32	0.179775	30.779	21	0.126984				20.9237
chr19	18477761	A->G	7													5.54641	10	0.111111													10.1612	16	0.0526316				14.2043	7	0.313725	8.1701	11	0.09375	10.9925	8	0.0666667				6.15403
chr19	18477803	A->G	10													5.85455	8	0.421053	8.42827	12	0.3				8.92182	13	0.310345	6.06137	6	0.380952	9.62644	13	0.222222				11.1406	5	0.125	14.0424	22	0.527273	9.28256	7	0.605263	14.11	8	0.0925926
chr19	18477810	A->G	5													6.16268	9	0.2										6.06137	6	0.190476	8.55683	12	0.21875				11.1406	5	0.15				9.28256	7	0.0526316
chr19	18477851	A->G	7				5.2044	11	0.25	11.8505	14	0.15	7.5628	9	0.185185				5.33791	11	0.210526							13.2773	13	0.391304	7.21983	8	0.222222							12.7658	23	0.4
chr19	18477859	A->G	10	5.58525	8	0.333333	5.6381	12	0.769231	12.1468	15	0.707317	6.44238	7	0.608696													11.5455	13	0.65	10.1612	11	0.526316							12.5105	21	0.530612	6.35123	6	0.615385	8.88407	3	0.352941
chr19	18477901	A->G	17	13.0323	10	0.428571	7.3729	15	0.294118	8.59164	14	0.689655	8.12301	8	0.482759	6.16268	9	0.75	8.14733	13	0.206897	6.2972	8	0.909091	6.46063	9	0.333333	13.5659	15	0.319149	10.9634	14	0.390244	5.70749	4	0.818182	6.68439	7	0.916667	15.8296	23	0.629032	10.7482	7	0.636364				6.40019
chr19	18477915	A->G	4	11.7911	8	0.368421																			5.53768	8	0.166667													10.4679	17	0.097561	10.7482	7	0.113636
chr19	18477921	A->G	4				5.2044	11	0.166667										5.05696	7	0.111111	5.72472	7	0.35													5.84884	5	0.190476
chr19	18477923	A->G	8	9.92934	6	0.3125																5.15225	6	0.166667				5.77273	7	0.3	12.3005	19	0.434783				5.84884	5	0.809524	7.65947	13	0.366667	7.08406	4	0.517241
chr12	133297904	A->G	18	25.4439	29	0.560976	32.5275	38	0.426667	5.33274	11	0.611111	8.68321	17	0.580645	5.23828	11	0.705882	6.46168	12	0.608696	10.3045	12	1	13.8442	24	0.422222	12.1227	15	0.547619	25.4031	24	0.389474	8.30181	8	0.9375	21.4457	10	0.545455	7.14884	17	0.607143	7.81689	10	0.25	30.3103	12	0.12931	7.87716
chr12	133297934	A->G	7							9.48043	13	0.125				5.23828	11	0.235294	10.9568	14	0.0512821													8.04238	9	0.0967742	21.7243	13	0.0897436	12.5105	23	0.142857	14.6567	12	0.283333
chr12	133297956	A->G	17	34.1321	39	0.145455	63.3202	51	0.226027	7.11033	9	0.458333	12.8848	20	0.26087	11.0928	14	0.25	7.3045	9	0.576923	6.58343	10	0.0869565	15.6901	18	0.0980392	33.7705	24	0.17094	30.7511	30	0.278261	7.26408	8	0.178571	18.6606	13	0.343284	14.2977	25	0.0535714	13.191	10	0.277778				8.8618
chr12	133297974	A->G	16	37.235	36	0.183333	85.0052	54	0.163265	10.3692	15	0.228571	15.4057	22	0.0909091	21.8775	25	0.15493				12.8806	19	0.4	15.3824	16	0.08	32.0387	23	0.171171	32.8903	32	0.113821	5.96693	7	0.304348	25.345	16	0.164835	19.9146	32	0.0769231	13.9238	12	0.368421				21.6622
chr12	133298019	A->G	6	34.1321	32	0.0909091							19.8874	27	0.056338																			5.70749	5	0.272727				25.7869	34	0.0594059							25.6008
chr12	133298022	A->G	3							17.1833	18	0.155172	20.1675	28	0.0694444																			5.70749	5	0.272727
chr12	133298025	A->G	8							17.1833	18	0.0862069				18.488	23	0.0666667	23.0373	21	0.0609756	12.5944	17	0.0681818							8.02203	14	0.2	5.70749	5	0.227273													22.1545
chr12	133298057	A->G	3										11.7644	20	0.0714286																			5.44806	5	0.238095							12.9467	12	0.150943
chr12	133298069	A->G	8							11.8505	14	0.25	12.6047	22	0.0888889				9.83299	11	0.0571429	5.43849	8	0.263158										6.74522	6	0.269231	15.5969	9	0.107143				10.7482	12	0.0909091
chr1	53288862	A->G	11							13.3319	14	0.0666667	10.924	13	0.0512821				12.6424	15	0.2	20.0365	12	0.128571				15.0091	10	0.134615										15.3189	26	0.1	8.79401	8	0.138889	36.8427	14	0.177305	13.5389
chr1	53288870	A->G	14							13.9244	15	0.851064	9.80363	12	0.4	15.4067	20	0.72	14.0471	17	0.58	20.0365	12	0.771429	11.9983	19	0.358974	12.9886	9	0.8				5.96693	4	0.73913	6.12736	5	0.954545	15.8296	25	0.5	8.79401	8	0.777778	38.6718	15	0.405405	13.785
chr1	53288894	A->G	11							10.9618	12	0.189189	5.04187	9	0.277778	13.2498	17	0.395349	8.14733	11	0.0689655	13.1669	9	0.369565	7.38357	11	0.166667	8.37046	6	0.275862				8.04238	5	0.387097				10.9786	19	0.0930233				24.3005	11	0.150538	11.8157
chr1	53288897	A->G	12							9.48043	10	0.6875	5.04187	9	0.722222	13.866	18	0.844444	7.86639	10	0.571429	12.3082	8	0.767442	7.38357	11	0.333333	7.50455	5	0.653846				8.04238	5	0.806452				10.2126	18	0.275				22.2102	10	0.129412	10.8311
chr1	53288916	A->G	4																11.5186	12	0.219512							10.3909	8	0.333333				5.44806	3	0.380952				9.95731	15	0.128205
chr1	53288919	A->G	4													25.267	20	0.097561	11.5186	12	0.0731707	8.30085	10	0.137931										5.70749	4	0.363636
chr1	53288924	A->G	11							7.40659	9	0.4				25.5751	21	0.686747	10.1139	12	0.611111	8.30085	10	0.793103	8.92182	13	0.206897	12.1227	9	0.357143	5.34802	6	0.6	5.70749	4	0.772727				9.44668	13	0.459459	7.32834	8	0.533333	24.0392	12	0.206522
chr1	53288925	A->G	6							7.40659	9	0.12				25.5751	21	0.0843373	10.1139	12	0.0833333							13.5659	10	0.0638298				5.70749	4	0.363636							7.32834	8	0.1
chr14	75202372	A->G	15	8.68817	10	0.285714	8.674	16	0.1	9.7767	18	0.575758	11.2041	17	0.15	6.16268	12	0.4	9.55204	13	0.294118	10.5907	14	0.324324				17.8955	12	0.419355	5.61542	11	0.0952381				13.0903	6	0.191489	14.553	21	0.0701754	18.0766	15	0.432432				10.5849
chr14	75202373	A->G	16	8.68817	10	0.571429	8.674	16	0.8	9.7767	18	0.757576	11.2041	17	0.675				9.55204	13	0.647059	10.5907	14	0.567568	7.07592	11	0.478261	17.8955	12	0.725806	5.61542	11	0.47619				13.9258	7	0.84	14.0424	20	0.727273	18.0766	15	0.783784	6.00981	3	0.608696	10.5849
chr14	75202390	A->G	11	13.6528	16	0.0909091	13.011	19	0.0666667	5.62901	11	0.157895				5.23828	10	0.235294	6.46168	9	0.130435	8.30085	12	0.137931							9.35904	15	0.0571429	5.70749	6	0.363636							22.4736	18	0.163043				7.38484
chr14	75202399	A->G	4													5.23828	10	0.235294							8.92182	16	0.103448																22.4736	18	0.076087
chr14	75202402	A->G	16	14.2734	16	0.73913	16.0469	20	0.783784	7.40659	12	0.88	8.40311	14	0.666667	6.47082	11	0.904762	6.18073	8	0.636364	8.30085	12	0.793103	12.306	18	0.55	14.4318	12	0.7	9.35904	15	0.714286				24.2309	12	0.896552	11.2339	13	0.772727	22.7179	19	0.956989	6.7937	4	0.538462	8.12332
chr14	75202414	A->G	3							6.5178	9	0.227273																															19.5422	19	0.1125
chr14	75202435	A->G	3										8.12301	12	0.103448																			6.22636	4	0.333333				7.91479	10	0.16129
chr14	75202438	A->G	6				12.5773	15	0.0689655	5.62901	6	0.210526	8.12301	12	0.0689655																			6.22636	4	0.708333	17.5465	11	0.126984	8.42542	11	0.0606061
chr9	130554115	A->G	9				10.8425	20	0.08	11.258	12	0.552632	25.7695	23	0.25				7.02356	9	0.08							7.50455	9	0.115385							8.07697	4	0.206897	14.0424	19	0.181818							7.87716
chr9	130554121	A->G	7							11.258	12	0.421053	24.0889	22	0.174419													8.08183	9	0.0714286							5.01329	3	0.333333	13.5317	19	0.0754717							7.87716
chr9	130554131	A->G	8				7.8066	16	0.222222	8.88791	9	0.433333																7.21592	8	0.08							6.40587	4	0.478261	11.7445	17	0.173913							7.631
chr9	130554137	A->G	5				7.8066	16	0.166667	7.11033	7	0.208333																									6.40587	4	0.347826										7.38484
chr9	130554159	A->G	6				7.8066	15	0.111111				14.5654	18	0.153846																6.68503	11	0.08							6.12758	13	0.208333
chr9	130554160	A->G	6										14.5654	18	0.25										5.84533	9	0.105263				7.48723	12	0.0714286							5.36163	12	0.0952381
chr9	130554176	A->G	3							8.29538	9	0.285714	15.4057	21	0.0545455
chr9	130554181	A->G	3							9.18417	10	0.225806																			5.34802	8	0.1
chr22	24968573	A->G	4													5.23828	9	0.235294	7.02356	12	0.08																			10.2126	19	0.1
chr22	24968578	A->G	4													7.39522	11	0.0833333	6.46168	11	0.0869565							14.4318	16	0.16
chr22	24968582	A->G	3													7.39522	11	0.208333										14.1432	15	0.122449													6.5955	8	0.111111
chr22	24968602	A->G	5													8.31962	14	0.259259							5.53768	8	0.222222	16.1637	17	0.142857																5.74851	3	0.318182	8.61564
chr22	24968614	A->G	10										7.2827	12	0.192308	8.01149	13	0.269231	8.14733	12	0.413793	6.86967	9	0.708333	5.84533	8	0.105263	11.2568	13	0.25641										13.2764	19	0.346154							9.35412
chr22	24968618	A->G	5				5.2044	11	0.25				7.5628	13	0.0740741	8.62776	15	0.214286	8.14733	12	0.0689655
chr22	24968635	A->G	9				7.3729	14	0.117647				8.68321	15	0.354839	7.70335	14	0.28				7.72838	10	0.185185	6.76827	10	0.0909091	8.6591	12	0.266667										14.0424	20	0.127273							11.0773
chr22	24968650	A->G	3				11.2762	18	0.115385							8.62776	15	0.214286																															11.0773
chr19	11560677	A->G	4							7.99912	12	0.222222																			8.02203	13	0.133333	5.18863	7	0.2
chr19	11560716	A->G	11	8.68817	12	0.642857				7.40659	10	0.8	6.16228	10	0.681818							6.86967	8	0.375				5.19546	8	0.666667				8.30181	7	0.84375	23.1168	13	0.542169	8.93605	16	0.742857	18.0766	13	0.824324				8.36948
chr19	11560734	A->G	4							5.33274	6	0.333333																			5.61542	5	0.0952381							6.89352	13	0.0740741	11.2368	7	0.108696
chr19	11560740	A->G	4																			6.01096	9	0.142857										7.00465	5	0.222222													7.631
chr19	11560746	A->G	4										6.72249	12	0.208333																			7.00465	5	0.185185							8.06117	7	0.272727				7.631
chr19	11560760	A->G	6										7.00259	12	0.16							6.58343	10	0.173913													18.9391	8	0.102941	5.61695	10	0.363636							8.12332
chr19	11560763	A->G	6										6.72249	11	0.708333							6.58343	10	0.695652													19.4961	9	0.6	5.10631	9	0.65							7.38484
chr19	11560764	A->G	4										5.88218	10	0.333333							6.58343	10	0.347826																5.10631	9	0.1							7.13867
chr20	3854019	A->G	7				5.2044	9	0.25										12.3615	15	0.136364	8.30085	10	0.172414	6.15298	10	0.1	11.2568	11	0.102564							8.634	7	0.16129	13.2764	24	0.134615
chr20	3854020	A->G	5				5.6381	10	0.230769										12.0805	15	0.116279																8.634	7	0.16129	14.553	25	0.0701754
chr20	3854022	A->G	5							13.0356	17	0.0681818													9.22947	13	0.233333	11.2568	11	0.230769										14.2977	25	0.0892857
chr20	3854023	A->G	6							13.0356	17	0.0681818													9.22947	13	0.1	11.2568	11	0.230769																17.2455	10	0.121212
chr20	3854034	A->G	7							12.7393	16	0.116279							12.3615	18	0.159091				10.1524	14	0.0606061	14.7205	13	0.0784314				7.00465	4	0.407407	10.5836	7	0.0526316							20.3811	9	0.115385
chr20	3854070	A->G	3																			16.6017	13	0.137931				21.9364	18	0.0789474							18.9391	10	0.220588
chr20	3854095	A->G	8	7.447	9	0.25				8.29538	11	0.0714286										9.44579	8	0.424242							12.033	12	0.0888889	11.9339	7	0.23913				9.44668	18	0.0540541	10.2597	9	0.142857
chr20	3854106	A->G	12							7.40659	10	0.08	7.00259	11	0.12							8.01461	9	0.535714	12.6136	14	0.121951	9.52501	8	0.121212	10.4286	11	0.307692	8.56124	7	0.393939	8.634	6	0.129032	6.89352	15	0.111111	7.81689	7	0.125
chr10	75537666	A->G	3				5.2044	6	0.333333																									7.52351	5	0.655172
chr10	75537692	A->G	9							16.887	14	0.421053	7.5628	11	0.0740741				8.99016	11	0.25				6.76827	10	0.136364	5.4841	7	0.157895				10.1178	8	0.0769231	9.74807	8	0.371429	6.89352	12	0.148148
chr10	75537697	A->G	13				8.674	11	0.45	18.6646	17	0.777778	8.96332	13	0.46875				10.3949	12	0.378378				6.76827	10	0.227273	5.4841	7	0.631579				10.1178	8	0.692308	8.07697	7	0.758621	7.40416	12	0.413793	8.30545	7	0.323529				6.15403
chr10	75537711	A->G	10							22.8123	23	0.0779221	9.80363	15	0.228571				10.3949	13	0.0810811							10.3909	11	0.0833333				10.1178	8	0.307692	8.634	8	0.225806	11.9998	21	0.106383	9.52684	10	0.410256				6.15403
chr10	75537717	A->G	5							22.8123	23	0.168831	9.80363	15	0.114286				9.83299	12	0.114286																			11.9998	22	0.0851064	9.52684	10	0.25641
chr10	75537718	A->G	9							21.331	23	0.291667	9.80363	15	0.0857143				9.2711	11	0.30303							8.37046	9	0.103448				7.00465	7	0.111111	8.35549	7	0.233333	12.5105	22	0.346939	9.52684	10	0.282051				6.64635
chr10	75537722	A->G	7				6.0718	10	0.142857	21.6272	23	0.369863	9.52353	14	0.235294				10.6758	13	0.105263																8.35549	7	0.233333	13.0211	24	0.27451	9.52684	10	0.153846
chr10	75537756	A->G	3																12.6424	16	0.111111																						7.81689	8	0.3125				7.87716
chr15	41597476	A->G	4							12.1468	14	0.121951	15.9659	17	0.0526316							24.3301	21	0.0705882										20.4951	14	0.202532
chr15	41597484	A->G	11	10.5499	12	0.117647				12.1468	14	0.146341	15.4057	16	0.163636	137.736	51	0.0850112				22.6127	21	0.126582				22.8023	16	0.21519				19.7168	15	0.447368	33.1434	16	0.142857	19.9146	28	0.0769231	28.092	17	0.130435
chr15	41597485	A->G	14							12.1468	14	0.292683	16.246	17	0.206897	137.736	51	0.152125	24.161	24	0.0697674	23.7576	22	0.204819	31.0725	29	0.0594059	22.8023	16	0.189873	12.033	14	0.177778	18.9385	14	0.424658	30.6368	15	0.318182	21.7018	29	0.0823529	28.092	17	0.226087				11.5696
chr15	41597533	A->G	10							8.88791	13	0.0666667	13.7251	14	0.204082				16.2947	18	0.0517241	14.598	14	0.176471	16.9207	19	0.0545455										25.902	10	0.0645161				22.7179	17	0.107527				7.13867
chr15	41597543	A->G	7				11.2762	16	0.0769231				6.44238	9	0.130435	35.4354	36	0.243478				10.0183	11	0.142857	9.84476	14	0.15625										19.2176	7	0.0869565				16.8552	13	0.217391
chr15	41597559	A->G	4																7.02356	9	0.24				7.38357	9	0.125													7.91479	13	0.0645161	17.0995	14	0.314286
chr15	41597574	A->G	5													18.1799	25	0.237288				5.15225	8	0.111111													15.3184	8	0.309091				14.901	11	0.672131
chr15	41597577	A->G	5													18.1799	23	0.677966				5.15225	8	0.833333													15.3184	8	0.836364				14.901	11	0.770492
chr21	44329813	A->G	5							6.22153	7	0.190476	8.40311	13	0.133333	8.31962	10	0.111111				10.0183	8	0.228571																10.4679	17	0.121951
chr21	44329854	A->G	3																13.4852	14	0.208333																						8.79401	7	0.194444
chr21	44329869	A->G	3																									9.52501	10	0.121212													8.30545	6	0.235294	10.9744	6	0.285714
chr21	44329870	A->G	7				7.8066	16	0.277778	5.92527	8	0.7							12.3615	14	0.636364							9.81365	11	0.352941													8.30545	6	0.529412	10.9744	6	0.380952
chr21	44329889	A->G	5																			6.86967	6	0.0833333	5.53768	9	0.111111	11.8341	13	0.097561													7.81689	6	0.25
chr21	44329890	A->G	8				7.3729	15	0.176471	7.11033	11	0.166667	9.24342	12	0.121212				8.14733	12	0.172414							10.3909	12	0.277778													6.35123	5	0.807692	6.5324	5	0.44
chr21	44329923	A->G	5										9.52353	10	0.205882				6.74262	8	0.166667							8.08183	9	0.142857													6.10695	7	0.48
chr21	44329933	A->G	4										9.52353	10	0.647059				5.05696	6	0.722222							6.63864	9	0.652174
chr5	130538237	A->G	4													17.8718	21	0.155172	6.74262	11	0.0833333																			9.44668	14	0.0540541	8.06117	7	0.30303
chr5	130538252	A->G	7										12.8848	12	0.0869565	10.7847	15	0.0571429				6.01096	6	0.0952381																8.68074	13	0.117647				16.4617	3	0.142857	9.60029
chr5	130538274	A->G	12	5.58525	6	0.444444	13.011	17	0.133333				8.68321	9	0.16129	11.0928	15	0.416667	6.18073	10	0.227273	6.2972	7	0.227273	21.2278	22	0.0724638	9.52501	9	0.151515							9.19103	5	0.181818	7.65947	11	0.133333							10.0926
chr5	130538304	A->G	3													6.77895	12	0.227273							16.3054	16	0.0754717
chr5	130538305	A->G	6				9.1077	15	0.333333							6.47082	11	0.47619				5.15225	6	0.166667	13.8442	16	0.311111	5.77273	5	0.2
chr5	130538322	A->G	4				6.9392	11	0.1875				5.04187	6	0.333333										11.383	13	0.0810811										7.24142	4	0.0769231
chr5	130538331	A->G	3										5.04187	6	0.166667																						7.24142	4	0.692308
chr5	130538362	A->G	3													7.70335	13	0.28	5.89979	4	0.190476																						5.61839	4	0.130435
chr20	3850395	A->G	3																									6.63864	9	0.130435							5.29181	4	0.315789
chr20	3850432	A->G	5																7.86639	11	0.25	5.72472	5	0.25	7.99887	15	0.230769	7.50455	8	0.115385																14.8939	6	0.0877193
chr20	3850461	A->G	8							9.18417	17	0.129032	14.0052	17	0.26							5.43849	5	0.105263				8.94774	9	0.0645161				6.74522	4	0.423077				6.63821	12	0.153846
chr20	3850487	A->G	10				12.1436	16	0.0714286	18.6646	27	0.31746	18.2067	20	0.169231				15.7328	19	0.0714286							17.8955	15	0.16129				5.70749	3	0.818182				9.702	18	0.342105							7.87716
chr20	3850495	A->G	7							19.5534	28	0.242424							19.385	26	0.217391				8.92182	19	0.137931				6.68503	10	0.16	5.70749	3	0.136364				9.702	18	0.184211
chr20	3850513	A->G	12				14.3121	22	0.242424	19.8497	29	0.492537	21.0078	19	0.333333							9.44579	17	0.363636				19.6273	20	0.294118	8.55683	12	0.3125	10.3773	7	0.325	9.46955	5	0.176471	12.5105	20	0.387755				38.6718	19	0.135135	10.0926
chr20	3850514	A->G	12				14.3121	22	0.30303	19.8497	29	0.358209	21.0078	19	0.253333				20.2279	27	0.111111	9.44579	17	0.272727				18.4727	19	0.21875	8.55683	12	0.34375	10.3773	7	0.1	9.46955	5	0.205882							38.6718	19	0.209459
chr20	3850525	A->G	9	16.7558	18	0.0740741				20.1459	27	0.102941										8.01461	15	0.357143	16.3054	27	0.0566038							8.30181	8	0.25							7.08406	8	0.206897				9.84645
chr20	43707709	A->G	13				10.8425	13	0.52	5.92527	8	0.85	18.7669	25	0.298507				5.89979	10	0.47619				6.15298	10	0.2	9.23637	13	0.15625				10.8961	10	0.809524	41.4989	27	0.42953	7.65947	14	0.266667	17.0995	19	0.585714				11.3234
chr20	43707736	A->G	5							7.40659	10	0.12	30.8114	30	0.1																			16.6036	11	0.34375	57.6528	28	0.0772947	14.0424	16	0.0727273
chr20	43707759	A->G	11				18.6491	23	0.139535	7.99912	9	0.592593							8.14733	10	0.172414							20.4932	16	0.126761				17.3819	11	0.164179	50.6899	22	0.186813	15.5743	18	0.0819672	17.8323	17	0.273973				15.262
chr20	43707771	A->G	13				16.0469	21	0.216216	10.3692	10	0.314286	35.8533	32	0.3125				9.2711	11	0.272727	6.2972	7	0.5				19.6273	15	0.0735294				16.3442	10	0.746032	44.8411	18	0.409938	15.0636	17	0.372881	12.4582	10	0.333333				11.8157
chr20	43707776	A->G	14	7.447	10	0.916667	12.1436	19	0.821429	9.7767	12	0.848485	39.2145	34	0.678571				10.6758	12	0.710526	8.58708	9	0.9				19.3387	14	0.776119				10.8961	8	1	44.5626	18	0.89375	16.8508	19	0.772727	11.4811	9	1				15.0158
chr20	43707791	A->G	3																			15.743	11	0.309091										5.70749	5	0.136364							16.1223	14	0.30303
chr20	43707839	A->G	12				12.1436	20	0.107143	13.3319	17	0.0888889	43.136	36	0.0844156	9.55216	12	0.0645161	11.5186	16	0.097561	18.6054	14	0.307692										12.1933	9	0.0851064	53.4751	22	0.145833				18.0766	17	0.162162				22.6468
chr20	43707845	A->G	7							13.6281	17	0.217391							12.0805	17	0.0697674										6.68503	9	0.16				51.804	23	0.0645161				23.695	18	0.134021				19.2006
chr19	13884259	A->G	13				14.3121	22	0.363636				7.2827	8	0.653846	9.55216	15	0.806452	7.3045	12	0.384615	7.1559	5	0.36				17.8955	14	0.306452	5.08062	7	0.473684				13.3688	8	0.5	9.19137	14	0.472222	10.504	8	0.581395				10.0926
chr19	13884291	A->G	6										7.00259	6	0.16	9.55216	16	0.290323										16.7409	9	0.12069				7.26408	6	0.357143				8.1701	13	0.125
chr19	13884319	A->G	5																7.3045	14	0.0769231													9.59897	8	0.189189							22.2293	16	0.0989011
chr19	13884325	A->G	3																																								20.7636	15	0.176471
chr19	13884339	A->G	7				14.3121	22	0.151515																			12.9886	11	0.355556	5.61542	9	0.190476	8.30181	6	0.3125	18.6606	12	0.671642				14.1681	11	0.534483
chr19	13884346	A->G	8				15.1795	24	0.714286																			12.7	10	0.818182	5.61542	9	0.47619	8.56124	7	0.969697	15.3184	10	0.836364				14.4124	10	0.847458
chr19	13884384	A->G	3																5.33791	6	0.368421							8.37046	9	0.172414										5.87226	10	0.173913
chr19	13884418	A->G	6				7.8066	12	0.666667				5.04187	4	0.666667				5.33791	8	0.684211							7.21592	10	0.72										5.87226	10	0.608696	7.32834	7	0.7
chr2	204169591	A->G	5																			5.43849	6	0.473684							5.34802	5	0.1							11.9998	16	0.0851064							6.64635
chr2	204169600	A->G	4							5.33274	6	0.166667										7.1559	8	0.28																									9.84645
chr2	204169604	A->G	4										8.40311	10	0.0666667							7.1559	8	0.28																									10.8311
chr2	204169608	A->G	5										8.40311	10	0.1	5.54641	10	0.388889				7.1559	8	0.28																16.3402	22	0.0625							11.0773
chr2	204169614	A->G	8							5.62901	7	0.210526	9.24342	12	0.242424	5.54641	10	0.111111	5.05696	8	0.111111	8.01461	9	0.142857																20.1699	26	0.101266							12.0619
chr2	204169634	A->G	10							5.62901	7	0.105263	10.924	13	0.0769231	6.16268	11	0.25				9.73203	10	0.0882353				5.4841	8	0.473684	7.48723	6	0.107143							24.255	31	0.0842105	5.37412	7	0.272727				13.5389
chr2	204169642	A->G	5							8.59164	10	0.172414				8.01149	14	0.0769231				10.877	12	0.210526																28.0847	33	0.0545455	7.57262	8	0.0967742
chr1	202554194	A->G	9							6.22153	9	0.619048	17.6465	19	0.0952381							24.9025	25	0.195402										22.83	12	0.113636	14.2043	9	0.27451	7.65947	16	0.366667	62.2909	27	0.192157	32.662	13	0.072	12.5542
chr1	202554199	A->G	6							5.33274	7	0.111111										28.0511	26	0.132653										25.4243	13	0.0918367	14.2043	9	0.0980392	7.65947	16	0.233333	68.1536	28	0.132616
chr1	202554218	A->G	5										12.6047	14	0.111111																			20.4951	12	0.21519	8.91252	7	0.125	7.65947	16	0.2				47.2946	15	0.0662983
chr1	202554237	A->G	5										18.2067	20	0.107692										235.967	50	0.152542							22.83	14	0.306818										64.2788	18	0.130081	9.84645
chr1	202554242	A->G	7							5.92527	10	0.15										31.1997	26	0.0642202	255.041	54	0.0808203	7.21592	6	0.16				22.83	14	0.227273							83.0545	32	0.0676471				9.60029
chr1	202554253	A->G	8							7.11033	11	0.125	19.0471	22	0.0588235							34.0621	27	0.142857										25.4243	15	0.0510204	11.9762	10	0.186047	13.5317	22	0.0566038	83.5431	32	0.102339				9.10796
chr1	202554257	A->G	12							6.5178	10	0.363636	18.7669	21	0.402985	5.23828	8	0.235294				32.3447	25	0.610619	263.963	53	0.275058	7.50455	7	0.346154				23.3488	14	0.433333	9.74807	9	0.885714	12.5105	20	0.387755	83.5431	32	0.406433	63.2336	16	0.173554	8.61564
chr16	48388329	A->G	3																												13.9049	16	0.0576923				5.01329	3	0.666667
chr16	48388340	A->G	3							7.11033	6	0.0833333	5.32197	5	0.157895																						6.40587	4	0.217391
chr16	48388380	A->G	9							11.258	11	0.0789474	7.2827	11	0.230769				8.70922	14	0.129032	10.3045	6	0.472222	13.5365	21	0.0681818	9.52501	10	0.333333							18.3821	8	0.363636	5.10631	13	0.1							6.40019
chr16	48388381	A->G	10				12.1436	21	0.25	11.258	11	0.236842	7.2827	11	0.230769													9.52501	10	0.0606061	43.5864	32	0.202454	8.56124	7	0.151515	18.3821	8	0.166667	5.10631	13	0.15							6.40019
chr16	48388382	A->G	14				12.1436	21	0.25	11.258	11	0.289474	7.2827	11	0.384615				8.70922	14	0.290323	10.3045	6	0.277778	15.3824	22	0.12	9.52501	10	0.272727	43.5864	32	0.398773	8.56124	7	0.515152	18.3821	8	0.545455	5.10631	13	0.15				29.7877	12	0.0964912	6.40019
chr16	48388383	A->G	13							10.3692	10	0.314286	7.2827	11	0.346154				9.2711	15	0.393939	10.3045	6	0.388889	15.6901	23	0.117647	9.52501	10	0.363636	43.5864	32	0.159509	8.56124	7	0.272727	18.3821	8	0.454545	5.36163	14	0.190476				29.7877	12	0.0701754	6.40019
chr16	48388394	A->G	13				11.7099	19	0.37037	10.6655	10	0.0555556							9.83299	16	0.428571	10.3045	6	0.555556	17.536	23	0.140351	12.9886	14	0.6	48.667	29	0.32967	11.6744	8	0.577778	17.825	8	0.46875	5.87226	14	0.304348							6.64635
chr10	73994689	A->G	6																12.9234	15	0.0869565	9.73203	12	0.205882							9.89384	14	0.0810811							18.1274	34	0.056338	23.2064	20	0.0736842				8.36948
chr10	73994692	A->G	16				10.8425	18	0.28	6.5178	13	0.681818	29.9711	31	0.261682	5.54641	7	0.333333	12.9234	15	0.23913	8.87332	11	0.129032	19.6895	25	0.109375	16.1637	16	0.178571	9.89384	14	0.189189	5.96693	7	0.608696	22.0028	11	0.392405	19.6593	36	0.0909091	24.1835	20	0.292929	25.607	7	0.0612245
chr10	73994699	A->G	11							7.11033	14	0.291667	29.4109	32	0.0857143				13.7662	17	0.102041	11.4494	12	0.175	18.1513	24	0.169492	18.4727	16	0.078125	10.1612	15	0.0789474				21.7243	11	0.0512821	17.6168	32	0.101449	23.9392	18	0.234694				6.89251
chr10	73994707	A->G	16				10.4088	19	0.25	10.073	16	0.205882	31.0915	35	0.225225				13.2043	15	0.255319	11.7357	12	0.658537	18.4589	24	0.416667	14.4318	14	0.36	10.4286	16	0.153846	6.74522	6	0.538462	21.7243	11	0.333333	18.1274	32	0.338028	21.4965	17	0.5	28.4813	8	0.12844	9.84645
chr10	73994713	A->G	15				8.674	17	0.25	9.7767	15	0.151515	27.7303	34	0.292929				12.9234	15	0.347826	9.73203	10	0.588235	13.8442	21	0.444444	13.5659	13	0.255319	9.09164	13	0.205882	6.22636	5	0.375	22.8383	10	0.426829	16.3402	31	0.21875				24.0392	7	0.0978261	10.3388
chr10	73994759	A->G	3																															6.74522	7	0.230769							11.2368	10	0.108696
chr10	73994762	A->G	14							9.18417	13	0.483871	23.5287	24	0.261905				6.46168	12	0.26087	16.3155	19	0.561404	10.4601	14	0.117647	13.8546	12	0.333333				6.74522	7	0.423077	13.9258	6	0.2	12.7658	20	0.28	10.7482	10	0.295455	7.57759	5	0.241379	9.35412
chr1	179326847	A->G	3				10.4088	17	0.25																			6.35001	7	0.318182
chr1	179326878	A->G	3										6.44238	11	0.217391																						7.79845	5	0.178571										5.66171
chr1	179326882	A->G	4										7.5628	12	0.296296																						7.79845	5	0.178571										5.16938
chr1	179326886	A->G	6							5.92527	9	0.75	9.24342	14	0.454545																						6.40587	4	0.913043	8.68074	16	0.117647							5.90787
chr1	179326908	A->G	10				34.696	35	0.7125	7.70285	12	0.692308	9.24342	13	0.545455													6.92728	8	0.333333	6.15023	10	0.652174	6.22636	4	0.458333	7.24142	6	0.307692	13.5317	21	0.584906							9.10796
chr1	179326918	A->G	5							6.22153	10	0.142857																						8.82067	5	0.205882	9.46955	7	0.264706										11.3234
chr1	179326922	A->G	11				31.6601	32	0.219178	5.33274	9	0.722222	5.32197	9	0.368421							5.72472	8	0.35				7.79319	9	0.0740741	8.55683	12	0.375	8.82067	5	0.588235	7.79845	6	0.857143	12.7658	21	0.54							9.60029
chr10	82195412	A->G	7							54.2162	37	0.306011				18.7962	23	0.245902	27.2514	24	0.113402	19.7503	18	0.101449							6.95243	10	0.115385										9.03828	8	0.297297
chr10	82195439	A->G	9							50.0685	37	0.218935				21.2613	26	0.333333	26.9705	27	0.09375	17.4604	16	0.278689							8.82424	12	0.0606061				5.29181	2	0.789474				8.30545	7	0.323529				8.36948
chr10	82195450	A->G	9							49.476	34	0.179641				23.4182	25	0.131579	26.4086	27	0.180851	15.743	15	0.109091				19.3387	13	0.104478	8.82424	11	0.0909091				5.57032	3	0.45				8.06117	7	0.212121				7.87716
chr10	82195468	A->G	7							48.5872	35	0.408537	7.00259	7	0.08	18.7962	24	0.0655738				18.6054	15	0.184615				9.52501	8	0.121212							11.6977	6	0.238095
chr10	82195475	A->G	3							48.5872	35	0.0792683	7.2827	8	0.230769	16.023	22	0.0576923
chr10	82195480	A->G	9							59.8452	36	0.183168	7.2827	8	0.115385	17.8718	22	0.241379	39.3319	32	0.192857							8.94774	8	0.0967742	5.34802	7	0.1				11.6977	6	0.285714										8.36948
chr10	82195488	A->G	5							55.9938	34	0.0687831				17.2555	20	0.0892857				16.6017	14	0.206897																									9.35412
chr15	41590938	A->G	3							8.29538	9	0.178571										5.43849	8	0.157895																									5.66171
chr15	41590978	A->G	10				32.9612	25	0.0921053	9.7767	9	0.121212				15.7148	21	0.156863				11.4494	13	0.3				17.6068	16	0.0655738	13.1027	14	0.0612245	9.0801	8	0.4	18.9391	8	0.191176	6.89352	11	0.0740741	5.61839	7	0.0869565
chr15	41590982	A->G	6	21.0998	17	0.0588235										15.7148	21	0.0588235													13.1027	14	0.204082	9.0801	8	0.2	18.9391	8	0.117647
chr15	41590999	A->G	6										6.72249	4	0.25	11.7091	14	0.105263				7.72838	8	0.185185							11.4982	11	0.232558	9.0801	8	0.142857	13.6473	6	0.244898
chr15	41591005	A->G	7				16.9143	14	0.0512821				5.60207	3	0.35	8.31962	10	0.148148										14.7205	11	0.0980392				8.04238	7	0.193548	11.4192	4	0.170732
chr15	41591013	A->G	3																									12.1227	8	0.214286	8.02203	7	0.1	8.04238	7	0.258065
chr15	41591014	A->G	4				14.3121	11	0.0606061																8.30652	11	0.0740741	12.1227	8	0.0714286				8.04238	7	0.290323
chr19	42376842	A->G	11	7.447	11	0.583333				5.33274	5	0.777778	8.12301	10	0.172414							5.72472	11	0.35				5.4841	7	0.105263	7.75463	9	0.0689655	14.5282	11	0.375	15.3184	10	0.454545	5.61695	11	0.454545	12.2139	11	0.2
chr19	42376843	A->G	10	6.20584	10	0.8				5.33274	5	0.833333	7.5628	9	0.518519							5.72472	11	0.6							7.75463	9	0.241379	13.4904	10	0.5	14.7614	9	0.811321	5.61695	11	0.681818	10.9925	10	0.688889
chr19	42376869	A->G	6																			11.4494	12	0.15													8.634	5	0.16129	6.89352	10	0.111111	10.9925	6	0.377778
chr19	42376872	A->G	6							6.5178	9	0.363636	10.6439	14	0.105263							11.7357	13	0.219512													8.634	5	0.16129	6.89352	10	0.222222
chr19	42376883	A->G	7							10.9618	14	0.189189							5.61885	10	0.25													7.78295	8	0.166667	10.5836	6	0.0789474	11.9998	15	0.255319
chr19	42376884	A->G	8	13.0323	17	0.333333	7.3729	11	0.117647													16.3155	18	0.45614				5.19546	8	0.111111				7.78295	8	0.133333	10.5836	6	0.315789				15.6338	10	0.1875
chr19	42376919	A->G	10	10.5499	15	0.117647				10.9618	16	0.216216	24.369	25	0.0804598							17.7466	19	0.129032				12.4114	12	0.255814				8.04238	10	0.258065	18.1036	8	0.169231	15.8296	23	0.145161
chr20	3851632	A->G	6							7.70285	15	0.307692	7.5628	12	0.111111				5.33791	8	0.157895							9.81365	10	0.205882										6.38289	14	0.08
chr20	3851654	A->G	12							17.7758	22	0.3	25.7695	21	0.271739				16.5756	13	0.0677966	12.0219	14	0.166667	5.84533	11	0.157895	17.6068	12	0.327869				7.26408	6	0.5	11.9762	7	0.209302	13.0211	20	0.215686	6.5955	10	0.444444				6.64635
chr20	3851657	A->G	11							17.7758	22	0.183333							17.6994	14	0.222222	12.8806	15	0.422222				17.6068	12	0.0983607				7.26408	6	0.178571	15.3184	8	0.2	13.2764	21	0.134615	6.10695	9	0.52	15.6778	6	0.316667	7.13867
chr20	3851671	A->G	4										26.3297	20	0.0744681																						13.3688	8	0.166667				6.10695	9	0.24
chr20	3851693	A->G	5																															7.00465	6	0.148148	9.19103	6	0.363636	10.2126	15	0.1							5.90787
chr20	3851694	A->G	3										24.0889	17	0.0581395																						9.19103	6	0.0909091				5.61839	7	0.217391
chr20	3851711	A->G	6										15.4057	9	0.0545455				14.0471	12	0.1							8.94774	7	0.0967742							8.634	5	0.322581	8.42542	12	0.0606061
chr10	29748923	A->G	6							7.99912	11	0.296296							8.99016	14	0.09375							5.4841	7	0.210526				12.1933	8	0.319149				15.0636	24	0.152542							6.40019
chr10	29748930	A->G	5																8.99016	14	0.0625	5.15225	8	0.111111										11.415	8	0.0909091							11.7253	11	0.25				6.89251
chr10	29748954	A->G	3																5.05696	11	0.222222													14.0093	8	0.37037							15.1452	13	0.0645161
chr10	29748955	A->G	5																5.05696	11	0.277778							6.92728	7	0.166667				14.0093	8	0.222222				20.1699	31	0.0506329							10.0926
chr10	29748970	A->G	7													8.62776	13	0.214286				22.0402	16	0.246753				6.92728	7	0.25				10.8961	5	0.214286				23.2337	30	0.0659341	16.8552	13	0.26087				9.35412
chr10	29748984	A->G	5																			24.3301	16	0.258824				8.08183	8	0.107143				12.9716	7	0.34							14.1681	11	0.275862				8.36948
chr10	29749004	A->G	5																			22.6127	13	0.151899										12.9716	8	0.36	9.46955	5	0.205882				13.9238	11	0.0526316				7.13867
chr12	120898998	A->G	4				14.7458	22	0.147059																			12.9886	8	0.177778							10.5836	6	0.289474				6.35123	8	0.384615
chr12	120898999	A->G	5				14.3121	21	0.212121													6.58343	8	0.217391				12.9886	8	0.155556							7.79845	5	0.0714286				5.37412	7	0.181818
chr12	120899016	A->G	4				20.3839	29	0.0851064																						6.95243	11	0.115385				15.8754	9	0.210526
chr12	120899029	A->G	4				20.3839	28	0.0851064																			12.4114	8	0.0697674													9.77112	9	0.25
chr12	120899064	A->G	4	6.20584	9	0.2							8.68321	12	0.0645161																			5.70749	5	0.227273													5.16938
chr12	120899076	A->G	3							6.22153	10	0.285714				8.93589	15	0.172414																															6.89251
chr12	120899079	A->G	9				18.2154	22	0.0952381	6.22153	10	0.285714				8.62776	14	0.142857	8.70922	14	0.0967742	10.3045	10	0.166667										5.70749	5	0.227273	15.8754	6	0.157895	9.44668	19	0.0540541	8.06117	8	0.212121
chr12	98942805	A->G	7										15.6858	17	0.0714286							11.1632	12	0.205128				19.3387	18	0.104478				13.7499	13	0.188679	31.4723	12	0.0884956	11.2339	18	0.0909091	10.2597	9	0.261905
chr12	98942820	A->G	10	35.9938	28	0.0862069							15.1256	18	0.148148										7.69122	10	0.08	14.4318	13	0.08				18.9385	15	0.369863	42.8915	16	0.168831				11.7253	10	0.229167				5.41555
chr12	98942824	A->G	14	34.7527	27	0.446429	58.9832	46	0.477941				14.2853	17	0.607843							10.3045	12	0.861111	7.07592	9	0.695652	15.0091	13	0.346154	11.2308	14	0.333333	18.1602	15	0.9	40.6634	15	0.60274	10.9786	23	0.488372	11.4811	9	0.808511				6.89251
chr12	98942831	A->G	6																						7.69122	10	0.2							17.9008	14	0.202899	41.2204	15	0.0878378	10.9786	23	0.139535							6.64635
chr12	98942847	A->G	4	22.9616	17	0.0540541																						5.19546	6	0.277778							29.5227	13	0.0566038
chr12	98942885	A->G	8	13.0323	15	0.666667	13.4447	19	0.870968																						5.88282	9	0.909091	11.415	7	1	25.6235	12	0.815217	5.87226	13	0.913043	6.35123	6	0.884615
chr12	98942886	A->G	9	11.7911	15	0.105263	14.3121	19	0.363636																			6.06137	8	0.238095	5.88282	9	0.636364	9.0801	7	0.342857	26.459	12	0.336842	5.10631	12	0.3	6.83978	6	0.821429
chr1	9328200	A->G	5							12.7393	21	0.232558							8.99016	15	0.09375										32.8903	30	0.0731707				10.0266	8	0.0833333										6.15403
chr1	9328213	A->G	8							18.3683	25	0.258065	7.5628	14	0.148148				9.83299	15	0.2				7.07592	14	0.173913	5.4841	5	0.315789	26.2053	27	0.102041				11.9762	8	0.139535										7.13867
chr1	9328223	A->G	10							25.7749	26	0.310345	6.16228	12	0.136364				10.9568	17	0.179487										24.3335	27	0.0549451				10.0266	7	0.333333	30.3826	39	0.176471	5.37412	9	0.5				6.89251
chr1	9328242	A->G	13							41.1806	31	0.748201	9.80363	16	0.657143				11.5186	15	0.707317							5.4841	4	0.842105	21.1247	23	0.379747	5.70749	7	0.5	13.6473	8	0.795918	37.0208	44	0.696552	6.35123	8	0.961538	25.607	10	0.112245	7.13867
chr1	9328243	A->G	12							40.8844	30	0.73913	9.80363	16	0.628571				11.5186	15	0.585366										20.5899	22	0.207792	5.70749	7	0.454545	13.6473	8	0.55102	37.2761	44	0.623288	8.30545	9	0.529412	25.607	10	0.0612245	7.13867
chr1	9328255	A->G	10							50.6611	36	0.192982	14.5654	22	0.192308				13.2043	16	0.234043	5.15225	7	0.166667										5.44806	8	0.47619	15.3184	8	0.145455	42.6377	46	0.11976	7.81689	8	0.15625				8.61564
chr1	9328293	A->G	6							34.0703	30	0.0869565	11.7644	19	0.0714286				9.83299	10	0.142857																			24.7656	28	0.123711	5.61839	5	0.391304
chr5	130539816	A->G	3													7.70335	13	0.32																									8.54973	8	0.2
chr5	130539835	A->G	11							5.03648	6	0.705882				11.7091	16	0.184211	5.61885	6	0.15	8.58708	5	0.533333				6.35001	8	0.454545							7.79845	4	0.464286	5.61695	11	0.181818	5.37412	6	0.545455	7.31629	3	0.321429	6.64635
chr5	130539846	A->G	9							6.5178	8	0.272727				15.4067	17	0.12	11.2377	9	0.075				14.7671	16	0.0833333	7.21592	9	0.2										6.63821	12	0.0769231	6.5955	7	0.481481				9.10796
chr5	130539861	A->G	8							8.29538	11	0.142857				20.3369	22	0.0606061	13.2043	12	0.106383	13.4531	10	0.106383																7.40416	15	0.0689655	5.37412	6	0.545455				8.36948
chr5	130539890	A->G	7							7.11033	8	0.208333	10.3638	13	0.0810811				15.1709	13	0.0925926							14.1432	12	0.122449													10.2597	9	0.285714				12.0619
chr5	130539895	A->G	9							7.11033	8	0.5	10.3638	13	0.216216							15.4568	11	0.12963	15.6901	17	0.0588235	13.2773	11	0.108696	6.41763	6	0.125				12.2547	5	0.340909				8.30545	8	0.0882353				12.3081
chr5	130539911	A->G	3							5.62901	6	0.157895	10.0837	11	0.388889																									8.93605	18	0.0857143
chrX	16781661	A->G	6							7.99912	13	0.37037							7.3045	18	0.269231							8.94774	10	0.0967742							6.40587	4	0.869565	6.89352	16	0.185185
chrX	16781675	A->G	5							7.70285	10	0.115385							7.02356	18	0.16							8.08183	9	0.25													6.83978	6	0.0714286
chrX	16781698	A->G	10							7.11033	11	0.708333	6.44238	6	0.26087	5.23828	9	0.705882	11.2377	18	0.275							9.52501	9	0.333333							6.40587	4	0.521739	13.5317	23	0.358491	7.08406	5	0.793103				6.40019
chrX	16781739	A->G	7				6.0718	11	0.142857	8.29538	12	0.178571				5.85455	10	0.157895	13.4852	14	0.145833													7.26408	5	0.571429				17.1062	26	0.104478
chrX	16781740	A->G	9										7.00259	9	0.08	5.85455	10	0.210526				7.44214	7	0.115385				11.5455	11	0.075				7.26408	5	0.464286				17.1062	26	0.0597015	6.5955	5	0.0740741	10.1905	3	0.307692
chrX	16781752	A->G	10							5.62901	10	0.105263				5.23828	9	0.411765				6.2972	5	0.136364				10.9682	10	0.315789				9.0801	6	0.371429	9.19103	5	0.121212	16.0849	26	0.0634921	6.5955	5	0.185185
chrX	16781758	A->G	15				7.3729	14	0.294118				5.60207	9	0.75	5.54641	10	0.166667	13.4852	12	0.0833333	5.72472	4	0.55				10.1023	10	0.685714	7.48723	11	0.285714	9.0801	6	0.828571	12.2547	6	0.386364	14.0424	24	0.727273	8.54973	7	0.771429	6.7937	2	0.153846	6.64635
chrX	54589084	A->G	9	14.894	16	0.333333	35.5634	36	0.158537	8.29538	12	0.464286	8.40311	11	0.3							5.43849	6	0.210526				5.4841	8	0.210526							6.12736	4	0.272727										5.66171
chrX	54589099	A->G	5							9.48043	11	0.0625	9.80363	12	0.0571429													6.06137	10	0.190476							5.84884	3	0.285714
chrX	54589105	A->G	5	13.0323	14	0.0952381				10.073	12	0.147059	8.96332	12	0.09375																						5.84884	3	0.428571										6.89251
chrX	54589106	A->G	11	13.0323	14	0.333333	35.5634	36	0.402439	9.7767	11	0.424242	8.96332	12	0.28125										7.07592	12	0.0869565	6.06137	10	0.238095							5.84884	3	0.428571	5.87226	12	0.304348							7.38484
chrX	54589119	A->G	7				26.4557	31	0.0655738	7.11033	10	0.0833333	7.8429	11	0.142857													6.92728	11	0.166667										5.87226	12	0.26087				12.2809	6	0.148936
chrX	54589132	A->G	5	8.06759	7	0.153846							5.88218	8	0.190476										7.07592	11	0.173913							5.44806	5	0.428571													5.90787
chrX	54589181	A->G	5				12.1436	16	0.142857	6.81406	8	0.173913	6.16228	11	0.136364													5.19546	6	0.222222
chr2	204168452	A->G	6							5.62901	9	0.105263							5.33791	7	0.105263							8.37046	8	0.241379							6.9629	5	0.08	7.14884	17	0.0714286	13.191	10	0.0740741
chr2	204168453	A->G	4							5.62901	9	0.368421	6.16228	12	0.136364													8.37046	8	0.241379							6.9629	5	0.08
chr2	204168484	A->G	6							7.40659	8	0.4	5.04187	10	0.111111													9.52501	10	0.0909091										7.65947	21	0.166667	17.0995	14	0.0571429
chr2	204168519	A->G	5							5.92527	5	0.3																															8.30545	9	0.0882353	8.36147	4	0.5
chr2	204168521	A->G	3							5.33274	4	0.222222																																		8.36147	4	0.21875
chr2	204168550	A->G	6							5.03648	5	0.235294							8.14733	10	0.0689655	6.2972	4	0.136364																13.0211	24	0.176471							5.41555
chr2	204168552	A->G	4																									11.5455	7	0.15																7.05499	3	0.259259	5.66171
chr6	42997516	A->G	4				13.4447	18	0.129032																			8.08183	7	0.214286										7.91479	15	0.0645161
chr6	42997538	A->G	6	8.06759	11	0.230769	11.7099	15	0.37037				6.72249	12	0.666667													6.35001	6	0.136364										7.40416	13	0.310345	5.12984	4	0.619048
chr6	42997541	A->G	5	8.06759	11	0.384615	12.5773	16	0.275862				6.16228	12	0.181818																									7.40416	13	0.137931	5.12984	4	0.0952381
chr6	42997558	A->G	4				13.4447	16	0.0967742	5.33274	7	0.111111	7.00259	11	0.2
chr6	42997578	A->G	11	5.58525	7	0.888889	13.011	17	0.8	6.22153	8	0.666667	5.32197	9	0.421053	5.85455	6	0.736842	6.18073	8	0.863636																15.3184	6	1	7.91479	15	0.935484	5.61839	3	0.565217	16.2004	6	0.209677
chr6	42997579	A->G	4										5.32197	9	0.210526																						15.3184	6	0.145455				5.61839	3	0.304348
chr6	42997620	A->G	9				22.5524	29	0.192308	5.92527	9	0.1	12.3246	15	0.25	5.54641	8	0.111111							5.23003	8	0.235294	7.21592	7	0.28							13.9258	6	0.18
chr1	168220427	A->G	8				9.5414	13	0.136364	7.11033	12	0.0833333				10.4766	12	0.205882	11.7996	14	0.119048	8.30085	6	0.0689655							5.88282	10	0.227273				11.6977	6	0.214286
chr1	168220463	A->G	8				12.5773	16	0.172414	6.81406	10	0.26087	15.4057	22	0.0909091																			10.1178	8	0.282051	22.2813	11	0.125				7.08406	6	0.137931				7.631
chr1	168220475	A->G	10				10.4088	13	0.25	7.70285	11	0.230769	17.9266	24	0.203125	8.31962	12	0.185185	21.0707	22	0.146667							24.5341	20	0.152941	9.62644	13	0.0833333				23.9524	13	0.290698	27.0635	35	0.0566038
chr1	168220479	A->G	9													8.93589	13	0.0689655	21.0707	22	0.0533333	7.44214	7	0.115385				24.2455	19	0.0714286	9.35904	12	0.0857143	9.8584	8	0.289474	22.8383	12	0.097561				7.08406	7	0.310345
chr1	168220489	A->G	15				9.9751	14	0.478261	9.18417	12	0.225806	17.9266	24	0.296875	11.0928	16	0.166667	18.8231	21	0.134328	6.86967	6	0.333333				26.2659	18	0.175824	9.09164	11	0.205882	10.8961	9	0.452381	21.4457	11	0.506494	23.489	32	0.141304	8.54973	8	0.285714				10.5849
chr1	168220494	A->G	4							7.99912	10	0.0740741										6.86967	6	0.208333																			6.5955	7	0.185185
chr1	168220535	A->G	10										5.60207	11	0.3	8.01149	11	0.0769231	6.18073	11	0.272727	6.01096	8	0.619048				22.5137	13	0.115385	9.35904	12	0.171429	5.96693	6	0.173913	18.1036	9	0.292308										6.89251
chr11	32625809	A->G	7										7.2827	11	0.769231							5.43849	5	0.736842													10.5836	6	0.736842	14.0424	18	0.8	9.28256	9	0.631579				5.41555
chr11	32625827	A->G	4													6.16268	13	0.1				5.72472	5	0.15													12.2547	6	0.204545	10.2126	18	0.075
chr11	32625836	A->G	3													5.85455	12	0.263158																			12.2547	6	0.204545				8.06117	8	0.363636
chr11	32625863	A->G	3										5.88218	10	0.285714										5.23003	7	0.294118													11.4892	17	0.0666667
chr11	32625891	A->G	5										5.32197	8	0.368421	7.08709	11	0.26087																						15.8296	24	0.0645161	5.86267	6	0.0833333
chr11	32625904	A->G	3																																								7.81689	8	0.28125
chr11	32625918	A->G	5										5.88218	10	0.238095	8.31962	14	0.259259																						18.1274	22	0.211268	6.83978	7	0.107143
chr12	51324436	A->G	17	5.58525	8	0.333333				73.1771	44	0.384615	22.4083	22	0.2625	31.7378	33	0.38835	51.9744	39	0.383784	48.6601	26	0.4	7.99887	13	0.307692	48.7796	35	0.39645	87.975	41	0.340426	32.6884	16	0.507937	53.7536	33	0.450777	14.2977	23	0.375	37.1302	28	0.467105	13.8487	6	0.433962	20.6775
chr12	51324444	A->G	11							53.3274	41	0.0888889	15.9659	20	0.140351	25.5751	30	0.0843373				36.6382	24	0.148438				50.8	37	0.0568182	73.2679	40	0.0547445	32.1695	18	0.282258	57.0958	33	0.15122	14.2977	25	0.107143	30.5347	28	0.088				15.262
chr12	51324447	A->G	6													20.645	28	0.0895522	36.5225	37	0.146154	35.4933	23	0.153226	6.76827	11	0.0909091				67.6525	38	0.201581
chr12	51324467	A->G	14							44.7358	38	0.337748	15.9659	22	0.263158	15.7148	25	0.294118	34.275	35	0.377049	30.6273	22	0.214953	6.15298	10	0.3	27.9978	29	0.463918	58.5608	37	0.447489	42.0279	20	0.555556	56.5388	27	0.330049	12.5105	26	0.346939							14.7697
chr12	51324496	A->G	17	7.447	12	0.25				108.136	48	0.241096	35.013	34	0.192	26.4995	33	0.372093	85.4065	49	0.194079	54.3849	39	0.242105	20.9201	21	0.352941	80.241	32	0.23741	135.038	51	0.348515	85.0935	27	0.417683	103.887	36	0.30563	20.9359	33	0.219512	57.4053	34	0.27234	12.2809	7	0.234043	29.047
chr12	51324506	A->G	17	8.06759	13	0.461538				117.617	51	0.312343	35.5732	34	0.385827	26.1914	33	0.388235	87.654	51	0.201923	54.3849	40	0.447368	21.2278	21	0.26087	80.8183	31	0.435714	132.631	49	0.530242	84.5747	28	0.552147	105.836	33	0.323684	22.2125	35	0.505747	56.4282	32	0.324675	16.9842	9	0.492308	29.5393
chr12	51324545	A->G	14	8.06759	13	0.153846				198.497	59	0.114925	55.4605	41	0.0808081	42.8306	41	0.129496				106.48	47	0.0913978	31.9955	36	0.0769231				197.342	59	0.139566	108.961	38	0.219048	154.576	40	0.0666667	31.1485	34	0.057377	67.1764	38	0.116364	23.7779	12	0.120879	54.8939
chr22	36662161	A->G	5										6.44238	12	0.130435							7.72838	10	0.185185										32.6884	25	0.333333							17.0995	20	0.114286				7.87716
chr22	36662181	A->G	5																			15.1705	12	0.0943396							6.15023	11	0.0869565	27.2403	18	0.504762	9.19103	5	0.212121				17.588	18	0.0833333
chr22	36662217	A->G	8							9.18417	13	0.258065										24.0438	21	0.142857				10.6796	15	0.0540541				32.4289	14	0.136				24.7656	32	0.0618557	14.901	12	0.114754				22.893
chr22	36662237	A->G	9							10.9618	14	0.0540541	17.0863	23	0.0983607				8.42827	11	0.233333							8.08183	11	0.0714286	7.21983	9	0.222222	36.061	17	0.294964				17.6168	25	0.376812							16.9851
chr22	36662266	A->G	11							10.3692	13	0.542857	8.96332	14	0.40625				8.42827	10	0.8	13.1669	18	0.5				7.79319	9	0.37037	8.02203	10	0.8	37.3581	16	0.756944				9.19137	18	0.583333	10.7482	12	0.613636				8.12332
chr22	36662276	A->G	9							9.7767	12	0.575758	7.5628	10	0.333333				6.74262	6	0.833333	12.3082	15	0.697674				7.79319	9	0.740741	6.95243	8	0.461538	31.1318	13	0.941667							10.504	11	0.72093				6.40019
chr22	36662278	A->G	7							9.18417	11	0.0967742	7.2827	9	0.269231				6.46168	5	0.173913	9.44579	14	0.151515							5.88282	7	0.227273	21.5328	11	0.0722892													5.16938
chr15	52206375	A->G	4							10.6655	10	0.111111							9.55204	9	0.147059													5.96693	3	0.347826				8.42542	15	0.272727
chr15	52206402	A->G	3																7.02356	6	0.08	5.72472	6	0.25																11.4892	16	0.155556
chr15	52206417	A->G	3							6.81406	9	0.130435							5.61885	6	0.15	5.72472	5	0.25
chr15	52206437	A->G	3																6.18073	7	0.0909091																5.57032	2	0.25				7.81689	6	0.125
chr15	52206442	A->G	3							9.18417	10	0.0967742																												10.7233	15	0.0714286	6.35123	5	0.269231
chr15	52206485	A->G	5							10.3692	11	0.342857							5.61885	9	0.1													17.3819	10	0.626866							6.35123	6	0.346154				9.10796
chr15	52206496	A->G	4							6.81406	9	0.347826																						15.5659	10	0.266667	16.1539	4	0.258621				5.12984	5	0.0952381
chr8	42883363	A->G	9							15.9982	19	0.351852				9.24402	14	0.0666667				12.8806	13	0.0888889							5.61542	6	0.190476	12.9716	6	0.34							19.7865	12	0.345679	39.1944	17	0.0533333
chr8	42883403	A->G	6							12.1468	14	0.0731707										6.2972	7	0.318182										5.18863	4	0.25	8.35549	4	0.3										5.41555
chr8	42883416	A->G	9							14.2207	19	0.145833							5.61885	9	0.45	6.01096	6	0.666667																5.10631	12	0.1	5.86267	5	0.166667	17.2455	6	0.212121	7.631
chr8	42883417	A->G	6							12.7393	18	0.116279							5.89979	10	0.238095	6.86967	7	0.125																									7.631
chr8	42883422	A->G	7							13.0356	19	0.113636							6.46168	11	0.217391	6.86967	8	0.666667																6.38289	15	0.2							8.36948
chr8	42883441	A->G	5							17.7758	20	0.233333				7.39522	13	0.0833333	6.18073	10	0.227273	8.01461	9	0.357143																									10.8311
chr8	42883486	A->G	9							20.7384	20	0.157143				11.7091	19	0.210526	8.99016	15	0.125							11.2568	11	0.102564										5.87226	14	0.173913	6.35123	5	0.269231	14.8939	5	0.175439	8.8618
chr22	36662804	A->G	6										7.00259	10	0.64							7.44214	9	0.807692				9.81365	10	0.794118				8.04238	5	1	9.74807	7	0.828571				13.191	15	0.851852
chr22	36662830	A->G	13							24.5899	19	0.481928	33.0522	25	0.118644				15.1709	16	0.203704	27.4787	24	0.25				21.0705	23	0.191781	10.696	18	0.3	69.7871	20	0.420074	17.825	14	0.296875	15.0636	21	0.169492	32.7332	30	0.268657				17.4774
chr22	36662863	A->G	6							26.96	21	0.0879121										30.0548	22	0.190476				18.1841	20	0.0634921				95.4708	26	0.209239	13.9258	14	0.32										21.6622
chr22	36662872	A->G	13							25.1824	21	0.670588	31.0915	24	0.72973				15.4518	22	0.709091	27.7649	21	0.268041				18.1841	20	0.809524	14.4397	18	0.574074	91.0605	24	0.65812	10.0266	12	0.805556	15.8296	20	0.693548	30.2905	25	0.717742				20.9237
chr22	36662896	A->G	6										7.5628	11	0.0740741				6.46168	14	0.130435													51.3674	18	0.116162				6.89352	11	0.0740741	18.8094	19	0.220779				10.0926
chr22	36662901	A->G	8							6.22153	12	0.190476										7.72838	6	0.444444				6.92728	7	0.0833333	8.02203	8	0.2	36.061	16	0.266187				5.10631	8	0.2	13.191	15	0.277778				7.87716
chr22	36662933	A->G	3																															23.3488	23	0.344444				5.36163	15	0.285714	11.9696	21	0.183673
chr3	10195065	A->G	3										14.8455	14	0.169811				8.99016	10	0.09375
chr3	10195068	A->G	12							7.99912	10	0.0740741	20.7277	16	0.175676				8.70922	9	0.16129							6.35001	6	0.0909091	8.28943	11	0.129032	5.70749	3	0.409091	12.8117	4	0.217391	14.8083	17	0.0862069	5.61839	5	0.0869565				9.35412
chr3	10195070	A->G	9							7.40659	10	0.4	20.7277	16	0.364865							13.1669	11	0.173913							7.21983	9	0.185185				12.8117	4	0.304348	14.553	16	0.192982							8.8618
chr3	10195092	A->G	9							9.48043	10	0.1875	20.7277	21	0.0675676							10.877	9	0.315789				10.3909	8	0.333333							16.4325	8	0.271186	14.0424	15	0.236364							9.84645
chr3	10195095	A->G	6										21.0078	22	0.08				11.7996	14	0.142857																			14.2977	16	0.142857							11.3234
chr3	10195103	A->G	8																16.0137	18	0.157895	12.0219	10	0.238095				12.1227	10	0.238095				6.48579	8	0.36				18.1274	20	0.169014							14.2773
chr2	128950475	A->G	7				10.4088	12	0.25	7.40659	12	0.12	13.445	14	0.0625							6.58343	10	0.217391																			7.57262	9	0.290323	7.83888	4	0.233333	12.0619
chr2	128950481	A->G	8	13.6528	16	0.0909091	9.9751	11	0.130435	6.5178	11	0.227273	13.7251	15	0.22449							6.01096	9	0.0952381				7.21592	12	0.32																7.83888	4	0.233333	11.5696
chr2	128950491	A->G	11	11.7911	14	0.263158	8.674	9	0.55	6.5178	11	0.272727	13.445	14	0.4375				10.6758	15	0.421053							8.08183	11	0.357143							5.29181	4	0.105263	10.2126	16	0.35				7.83888	4	0.366667	9.84645
chr2	128950497	A->G	11	11.7911	14	0.578947	6.5055	7	0.8	6.22153	10	0.333333	13.7251	14	0.755102				10.6758	15	0.736842							6.35001	9	0.818182							5.29181	4	0.842105	9.702	15	0.736842				7.83888	4	0.9	9.35412
chr2	128950498	A->G	9							6.22153	10	0.333333	13.7251	14	0.591837				10.6758	15	0.605263							6.35001	9	0.454545							5.29181	4	0.789474	9.702	15	0.315789				7.83888	4	0.233333	9.35412
chr2	128950515	A->G	3																9.83299	12	0.0571429							5.77273	7	0.1																			8.61564
chr12	98999072	A->G	6													11.401	16	0.297297										16.4523	12	0.210526							8.07697	3	0.586207	7.14884	13	0.0714286
chr12	98999073	A->G	3																5.05696	6	0.111111																						11.2368	10	0.282609
chr12	98999076	A->G	7													11.401	17	0.0810811										16.4523	12	0.0701754							10.8621	4	0.179487	8.1701	13	0.0625	11.2368	10	0.108696
chr12	98999093	A->G	10													12.3254	18	0.325	5.33791	7	0.210526	5.43849	6	0.894737				17.6068	14	0.245902							11.1406	4	0.825	10.2126	16	0.4	11.2368	10	0.608696				5.16938
chr12	98999107	A->G	7													13.5579	21	0.113636	5.61885	8	0.2	10.877	11	0.184211				23.3796	15	0.123457										19.9146	23	0.0769231	13.9238	10	0.0877193
chr12	98999113	A->G	11										5.32197	8	0.368421	17.5636	25	0.245614	6.74262	9	0.375	13.4531	14	0.170213				23.9568	15	0.0722892	5.61542	9	0.380952				6.68439	4	0.416667	20.9359	24	0.268293	15.1452	12	0.0967742				7.38484
chr8	98740894	A->G	12				13.4447	19	0.0967742	10.3692	16	0.257143	15.6858	18	0.142857	8.01149	12	0.192308	21.0707	23	0.28							10.9682	9	0.210526	15.7767	17	0.101695				7.79845	4	0.428571	9.702	17	0.131579							9.35412
chr8	98740895	A->G	12				13.4447	19	0.0645161	10.3692	16	0.4	15.6858	18	0.321429	8.62776	13	0.535714	21.6326	24	0.168831							10.9682	9	0.236842	15.7767	17	0.0847458				7.79845	4	0.142857	9.95731	18	0.205128							9.35412
chr8	98740900	A->G	13				14.3121	21	0.121212	9.7767	14	0.181818	14.8455	17	0.245283	9.86029	14	0.09375	21.6326	23	0.194805	8.01461	7	0.142857				9.23637	8	0.375							7.79845	4	0.285714	8.93605	17	0.342857	6.5955	6	0.481481				9.35412
chr8	98740916	A->G	9							8.88791	13	0.266667	19.0471	21	0.235294	8.31962	11	0.481481	21.0707	22	0.12																8.07697	5	0.137931	10.2126	20	0.25	8.79401	9	0.472222				10.3388
chr8	98740935	A->G	6							5.62901	7	0.315789	12.6047	17	0.155556	7.39522	9	0.125	12.6424	15	0.0666667													8.04238	5	0.290323				6.63821	12	0.0769231
chr8	98740940	A->G	9							5.62901	7	0.105263	10.924	16	0.179487	6.77895	8	0.363636	10.1139	14	0.138889	8.87332	7	0.129032				7.21592	8	0.08							11.1406	5	0.175	5.61695	11	0.136364	7.81689	7	0.4375
chr1	53291382	A->G	10							12.4431	17	0.0714286				14.7904	21	0.104167	19.1041	18	0.0735294				32.9184	26	0.0654206				9.35904	11	0.0571429	9.33953	8	0.388889	14.4828	5	0.230769	21.1912	26	0.060241							16.4928
chr1	53291395	A->G	8							12.4431	17	0.142857	11.2041	11	0.1							8.30085	11	0.172414				17.8955	13	0.145161	9.89384	12	0.0810811	9.33953	8	0.194444							24.6721	19	0.29703				19.6929
chr1	53291408	A->G	10							14.2207	18	0.270833				21.8775	32	0.183099	26.4086	23	0.0957447							20.2046	13	0.185714	10.696	13	0.1	9.59897	9	0.216216				25.7869	30	0.138614	25.6492	17	0.219048				25.3546
chr1	53291420	A->G	14				6.9392	13	0.4375	12.7393	18	0.674419	15.4057	17	0.636364	22.8019	33	0.608108	30.9037	24	0.454545	11.1632	12	0.846154				18.1841	13	0.222222	6.15023	8	0.304348	5.18863	5	0.6				22.9784	26	0.366667	8.79401	12	0.888889	90.1471	29	0.162319
chr1	53291434	A->G	14				7.3729	13	0.294118	11.8505	15	0.3	12.6047	14	0.0888889				28.3752	23	0.207921	9.73203	11	0.0588235				15.5864	12	0.388889	8.02203	10	0.2	5.18863	5	0.1	16.711	8	0.15	18.1274	22	0.126761	11.9696	16	0.408163	90.1471	25	0.113043	22.6468
chr1	53291435	A->G	15				7.3729	13	0.235294	11.5543	14	0.461538	12.3246	13	0.113636	24.0345	35	0.192308	25.8467	22	0.23913	11.1632	12	0.128205	36.9179	34	0.0583333							5.18863	5	0.75	16.711	8	0.2	17.8721	21	0.242857	11.9696	16	0.102041	86.2277	24	0.175758	21.6622
chr2	99812978	A->G	16	13.6528	15	0.363636	48.1407	32	0.36036				13.445	16	0.166667	16.6392	15	0.37037	21.6326	20	0.246753	12.5944	16	0.477273	22.1507	13	0.0555556	35.7909	18	0.306452	8.02203	7	0.333333	11.6744	8	0.866667	11.6977	6	0.857143	9.95731	20	0.153846	23.2064	12	0.536842	32.4007	10	0.120968	12.8004
chr2	99812988	A->G	17	12.4117	13	0.1	44.2374	27	0.264706	11.258	14	0.657895	13.445	16	0.395833	16.9474	16	0.563636	21.3516	21	0.473684	12.0219	15	0.595238				34.0591	16	0.144068	8.28943	8	0.0967742	11.6744	8	0.622222	8.634	4	0.967742	9.44668	18	0.27027	21.0079	10	0.546512	29.5265	8	0.168142	13.0465
chr2	99813003	A->G	12	6.82642	9	0.363636	19.9502	20	0.23913	10.3692	12	0.4	8.68321	12	0.129032	8.01149	11	0.384615	17.6994	17	0.190476	9.15956	12	0.4375				15.875	13	0.0909091										6.38289	13	0.32	7.32834	7	0.533333				9.60029
chr2	99813015	A->G	6	5.58525	8	0.222222							6.16228	9	0.181818							10.3045	11	0.222222				19.6273	17	0.176471																			8.36948
chr2	99813020	A->G	12				16.0469	19	0.27027				6.44238	10	0.130435				14.0471	13	0.34	10.3045	11	0.25	7.38357	11	0.125	17.0296	15	0.152542							8.35549	6	0.266667	5.87226	12	0.217391	8.79401	7	0.166667				9.60029
chr2	99813031	A->G	4																			9.44579	10	0.0909091				15.875	14	0.109091							9.46955	5	0.205882				13.9238	9	0.210526
chr8	144737542	A->G	8										13.445	15	0.458333													8.08183	7	0.0714286				6.22636	4	0.25	5.84884	5	0.904762	18.3827	23	0.138889	11.9696	12	0.285714				9.35412
chr8	144737543	A->G	4										13.445	15	0.354167													8.08183	7	0.107143										18.1274	22	0.056338	11.9696	12	0.265306
chr8	144737577	A->G	3										15.9659	13	0.245614																																		6.89251
chr8	144737578	A->G	6				8.674	16	0.1				15.9659	13	0.315789																									18.638	23	0.123288	9.28256	6	0.263158
chr8	144737595	A->G	4													6.16268	11	0.1																						13.0211	20	0.0588235	10.9925	7	0.0666667
chr8	144737603	A->G	6										11.4843	10	0.292683	9.55216	13	0.225806				5.15225	4	0.277778							7.21983	8	0.0740741							15.0636	22	0.0508475
chr3	40507898	A->G	10	6.20584	9	0.3	10.8425	18	0.08	12.4431	17	0.0952381				16.023	18	0.115385				17.7466	16	0.225806				8.94774	6	0.16129	5.08062	10	0.157895	8.56124	8	0.212121							10.504	12	0.0697674				11.3234
chr3	40507917	A->G	13	7.447	11	0.333333	10.4088	18	0.166667	9.48043	13	0.125	7.00259	8	0.2	16.3311	20	0.264151	12.0805	12	0.232558				8.92182	15	0.103448				6.41763	13	0.0833333							17.6168	23	0.130435	12.7025	13	0.365385	48.6011	23	0.166667	12.0619
chr3	40507922	A->G	16				10.4088	17	0.125	9.48043	13	0.0625	7.00259	8	0.2	18.1799	21	0.322034	13.2043	14	0.446809	23.4714	19	0.207317	8.92182	15	0.0689655	9.81365	7	0.176471	6.68503	14	0.28	8.56124	8	0.30303	6.9629	8	0.32	18.3827	24	0.138889	13.6796	14	0.535714	51.214	24	0.0765306	11.8157
chr3	40507925	A->G	14				10.8425	18	0.28	9.48043	13	0.1875				18.1799	21	0.135593	13.2043	14	0.404255	23.4714	19	0.243902	9.53711	16	0.129032	9.81365	7	0.0882353	6.68503	14	0.28	8.56124	8	0.181818	10.3051	9	0.135135	18.3827	24	0.125	13.6796	14	0.410714				11.8157
chr3	40507943	A->G	13	8.68817	11	0.357143	10.4088	17	0.208333	8.29538	12	0.285714	6.16228	7	0.0909091	17.8718	20	0.344828	12.0805	14	0.232558	20.609	17	0.291667				9.81365	7	0.176471	6.15023	14	0.26087							19.1487	24	0.133333	10.7482	12	0.522727				9.35412
chr3	40507960	A->G	4	6.20584	8	0.2																															6.40587	5	0.217391	14.553	20	0.122807							8.12332
chr19	4654537	A->G	10							12.1468	22	0.365854	25.4894	28	0.241758	5.85455	10	0.105263	7.3045	13	0.153846	14.598	21	0.254902										15.047	14	0.413793	14.4828	9	0.192308	18.3827	24	0.0555556	8.54973	10	0.4
chr19	4654544	A->G	10							13.3319	23	0.244444	26.3297	28	0.265957				6.74262	14	0.208333	15.4568	22	0.185185	5.23003	9	0.117647				15.7767	21	0.152542	19.7168	15	0.421053				20.1699	26	0.177215	8.06117	9	0.393939
chr19	4654551	A->G	7							15.702	24	0.226415							7.3045	15	0.0769231	16.8879	24	0.0677966	6.46063	11	0.0952381				17.9159	24	0.0597015													7.83888	3	0.366667
chr19	4654554	A->G	11							15.702	24	0.396226	28.2905	30	0.148515	7.70335	14	0.36				19.1778	26	0.38806	6.76827	12	0.181818							17.6413	14	0.25	14.7614	10	0.169811	22.4678	28	0.147727	9.77112	10	0.275	7.83888	3	0.366667
chr19	4654597	A->G	10							14.2207	18	0.145833	26.89	30	0.09375	7.39522	14	0.0833333	12.3615	20	0.25				8.61417	15	0.214286				34.7621	29	0.161538	34.5044	17	0.225564							16.6109	13	0.102941				5.90787
chr19	4654601	A->G	6										26.0496	29	0.193548										7.99887	13	0.0769231				34.7621	30	0.153846	34.5044	17	0.300752							20.2751	16	0.26506				5.90787
chr1	28825396	A->G	4										12.0445	16	0.232558				6.18073	8	0.0909091							14.4318	12	0.24										7.14884	15	0.142857
chr1	28825404	A->G	3										8.68321	13	0.16129													9.23637	8	0.375										5.61695	14	0.136364
chr1	28825418	A->G	3				5.2044	11	0.25																			7.50455	8	0.192308										5.10631	12	0.15
chr1	28825429	A->G	5				5.6381	11	0.153846				5.04187	9	0.111111													8.37046	9	0.137931										5.10631	12	0.25
chr1	28825465	A->G	3				6.0718	12	0.214286																			11.8341	10	0.317073
chr1	28825466	A->G	3				6.0718	12	0.142857																			10.1023	9	0.257143
chr4	57326262	A->G	11	148.319	56	0.0502092				15.702	20	0.245283	19.8874	24	0.197183	13.5579	23	0.227273	5.89979	11	0.142857							33.4819	20	0.0948276				14.2687	13	0.690909				29.8719	37	0.0854701	17.8323	18	0.109589				23.6315
chr4	57326288	A->G	3							9.7767	15	0.0606061																															15.8781	16	0.0769231
chr4	57326313	A->G	15	157.628	57	0.102362	130.11	59	0.08	13.3319	14	0.533333	16.246	17	0.465517	9.86029	18	0.40625	10.1139	10	0.138889				9.84476	14	0.125				28.6119	26	0.121495	5.96693	6	0.869565	21.7243	8	0.205128	31.4038	32	0.146341	14.6567	14	0.466667				18.2159
chr4	57326315	A->G	14	153.284	57	0.0688259	125.339	58	0.107266	13.6281	15	0.456522	16.246	17	0.362069	9.55216	17	0.290323	10.1139	10	0.138889										28.6119	26	0.0747664	5.96693	6	0.652174	23.6739	9	0.2	31.9145	32	0.088	14.6567	14	0.316667				17.2313
chr4	57326329	A->G	6							11.5543	11	0.230769				8.62776	15	0.142857																5.96693	6	0.173913							17.8323	14	0.0684932				13.785
chr4	57326333	A->G	11							11.258	11	0.342105	17.9266	17	0.203125	10.1684	13	0.363636	13.2043	11	0.0638298	12.0219	5	0.0714286										7.00465	5	0.333333	25.902	10	0.204301	29.6166	28	0.0862069	19.0537	15	0.153846				16.2466
chr4	57327017	A->G	12	21.0998	19	0.0588235	21.685	24	0.14				10.0837	13	0.527778	8.31962	12	0.333333	6.18073	7	0.227273	15.4568	11	0.203704							9.35904	10	0.0857143	5.44806	5	0.333333				8.68074	15	0.176471	5.86267	6	0.125				8.12332
chr4	57327058	A->G	6	15.5146	14	0.16	9.1077	12	0.190476				6.44238	7	0.347826							5.43849	4	0.368421							12.8353	5	0.104167							5.87226	8	0.130435
chr4	57327078	A->G	10	42.8203	28	0.057971	23.8535	25	0.218182	5.33274	5	0.333333	9.52353	13	0.117647	6.16268	12	0.25	7.3045	7	0.461538	7.44214	6	0.307692				8.6591	12	0.2	16.5789	8	0.0806452																6.15403
chr4	57327082	A->G	13	44.682	30	0.361111	28.1905	29	0.2	5.33274	5	0.166667	9.52353	13	0.441176	6.16268	12	0.25	7.3045	7	0.307692	7.72838	7	0.148148				9.23637	13	0.28125	19.2529	11	0.472222				5.29181	4	0.421053	15.5743	18	0.311475	8.06117	4	0.212121				8.36948
chr4	57327092	A->G	11							5.92527	7	0.25	9.80363	14	0.0571429	10.1684	15	0.181818	8.42827	8	0.1	10.0183	11	0.371429							20.0551	12	0.0933333	5.18863	6	0.55	5.29181	4	0.526316	21.7018	24	0.0941176	11.4811	7	0.12766
chr4	57327097	A->G	9	58.3348	36	0.0531915	44.6711	39	0.0582524	5.92527	7	0.2				11.7091	17	0.105263				10.0183	11	0.0571429				15.875	18	0.127273										24.255	26	0.189474
chr20	3851191	A->G	16	8.68817	12	0.214286	9.1077	14	0.190476	24.8861	30	0.178571	19.6073	31	0.242857				38.7701	36	0.0942029	42.6492	27	0.208054	23.0737	23	0.08	36.9455	24	0.109375	15.2419	21	0.157895	13.231	11	0.254902	15.3184	9	0.236364	26.2975	37	0.145631	8.30545	10	0.176471				18.9544
chr20	3851192	A->G	15	9.30875	13	0.133333	9.1077	14	0.238095	24.8861	30	0.345238	21.568	32	0.207792				40.1748	37	0.0769231	42.6492	27	0.261745	23.0737	23	0.0533333				15.2419	21	0.263158	13.231	11	0.294118				25.5316	37	0.2	8.30545	10	0.264706	35.275	16	0.0592593	17.9698
chr20	3851209	A->G	17	9.92934	14	0.9375	10.4088	15	0.916667	29.3301	38	0.838384	25.4894	37	0.67033				45.5127	37	0.765432	43.7941	32	0.960784	21.2278	24	0.826087	39.8319	28	0.956522	17.1137	23	0.9375	12.4527	10	0.916667	21.7243	12	0.833333	25.5316	37	0.89	11.2368	13	0.956522	35.275	17	0.377778	19.6929
chr20	3851237	A->G	7							23.7011	32	0.175																			12.8353	19	0.0625	10.8961	9	0.357143	15.0399	11	0.0740741				8.54973	11	0.0571429				16.4928
chr20	3851263	A->G	7							13.6281	19	0.0869565							20.2279	19	0.0555556	21.4677	19	0.173333				25.6887	20	0.0786517				11.415	5	0.227273													9.10796
chr20	3851276	A->G	7							11.258	15	0.105263							13.7662	15	0.0612245	17.1742	17	0.0833333				23.0909	17	0.0875							7.24142	8	0.115385				5.86267	5	0.208333				7.13867
chr2	99812808	A->G	14				27.7568	34	0.265625	6.22153	10	0.285714	7.00259	12	0.12	10.1684	13	0.30303	7.58545	10	0.296296	11.4494	10	0.425	23.9966	30	0.166667				10.1612	11	0.368421				13.6473	7	0.244898	9.44668	15	0.324324	13.6796	12	0.517857				12.0619
chr2	99812817	A->G	13	21.7204	20	0.228571				5.92527	9	0.45	5.04187	8	0.111111	10.1684	13	0.242424							22.4584	31	0.150685	23.0909	15	0.2625	9.89384	11	0.297297				13.9258	7	0.2	9.44668	15	0.0540541	10.9925	10	0.177778				10.0926
chr2	99812857	A->G	9	14.894	13	0.208333	29.9253	27	0.391304	5.33274	9	0.833333													16.9207	27	0.236364	19.9159	15	0.362319	7.48723	7	0.428571							7.91479	15	0.516129	5.86267	8	0.75
chr2	99812864	A->G	5	14.894	12	0.0833333	25.1546	22	0.0689655	5.03648	8	0.352941																												6.12758	12	0.25	7.08406	8	0.448276
chr2	99812876	A->G	7				24.2872	20	0.107143	5.92527	8	0.3							6.74262	10	0.125							8.6591	10	0.133333							12.5332	3	0.133333				11.2368	9	0.391304
chr2	99812903	A->G	6				19.0828	19	0.136364													5.15225	5	0.277778	12.6136	20	0.097561	7.21592	8	0.2							11.9762	3	0.44186				14.901	11	0.393443
chr19	56890670	A->G	4													5.54641	10	0.111111																						15.0636	26	0.0847458							11.8157
chr19	56890671	A->G	4																						9.22947	15	0.0666667				6.15023	7	0.130435																12.8004
chr19	56890711	A->G	6													10.1684	13	0.151515							6.15298	10	0.1													13.787	27	0.0555556	5.12984	5	0.238095				14.2773
chr19	56890743	A->G	4																																		6.40587	5	0.347826	13.5317	23	0.132075							12.3081
chr19	56890752	A->G	3													6.47082	10	0.238095													6.68503	12	0.2										13.4353	10	0.0727273
chr19	56890775	A->G	12										7.8429	11	0.678571	6.47082	11	0.714286	6.46168	10	0.304348	5.15225	5	0.666667	10.7677	17	0.542857	17.6068	14	0.196721	8.55683	14	0.53125							13.2764	22	0.384615	17.0995	11	0.471429				14.0312
chr11	118878244	A->G	7				6.0718	12	0.142857				16.5261	18	0.169492	5.23828	14	0.529412	9.55204	12	0.176471																7.51994	5	0.481481	7.14884	14	0.142857
chr11	118878277	A->G	4																12.3615	16	0.0909091							7.50455	8	0.269231										8.1701	16	0.09375
chr11	118878325	A->G	3	5.58525	9	0.222222							18.4868	20	0.227273													6.92728	7	0.333333
chr11	118878333	A->G	3				9.9751	20	0.0869565																												5.84884	4	0.333333
chr11	118878342	A->G	3				9.9751	20	0.0869565																												7.79845	5	0.25
chr11	118878357	A->G	5	10.5499	13	0.235294	9.9751	20	0.173913				13.7251	18	0.204082																									5.10631	10	0.25
chr17	46941678	A->G	13										8.12301	12	0.172414	7.08709	10	0.347826	16.0137	17	0.0877193	10.0183	13	0.371429	27.0731	28	0.0568182	13.8546	14	0.104167	6.15023	8	0.173913	14.5282	8	0.125	10.0266	4	0.277778	9.44668	16	0.216216	17.588	14	0.194444	35.7976	14	0.0656934
chr17	46941687	A->G	6							18.9609	22	0.109375	8.12301	12	0.172414																						8.91252	3	0.125				17.3437	14	0.267606				6.15403
chr17	46941688	A->G	7							18.9609	22	0.125	8.12301	12	0.0689655							10.0183	13	0.0571429													8.91252	3	0.15625				15.3895	13	0.15873	31.3555	14	0.0583333
chr17	46941700	A->G	6							21.0347	22	0.056338				7.70335	12	0.08																14.2687	7	0.0909091	10.3051	6	0.108108				16.6109	12	0.220588
chr17	46941703	A->G	7							20.4422	21	0.26087				7.39522	11	0.0833333				16.6017	18	0.241379							5.34802	6	0.15							8.93605	15	0.0571429	17.3437	13	0.126761
chr6	42855954	A->G	10	15.5146	13	0.12	34.696	31	0.25	6.5178	9	0.363636													7.69122	13	0.24	11.5455	8	0.075	13.3701	18	0.56				5.29181	8	0.368421	5.61695	11	0.272727	17.588	13	0.305556
chr6	42855962	A->G	15	19.2381	18	0.548387	44.2374	37	0.715686	10.3692	13	0.828571	6.44238	12	0.652174	5.23828	9	1	6.74262	12	0.583333	6.86967	10	0.791667	10.7677	17	0.542857	15.2977	10	0.566038	21.1247	24	0.886076				9.19103	10	0.909091	12.5105	18	0.693878	22.7179	17	0.806452
chr6	42855967	A->G	5							10.9618	15	0.351351																			22.7291	24	0.105882	8.04238	8	0.0967742				14.8083	20	0.137931
chr6	42855972	A->G	16	22.341	20	0.166667	51.6103	42	0.184874	11.258	16	0.236842	8.96332	14	0.09375	7.08709	11	0.304348	13.7662	17	0.122449	6.86967	9	0.416667	15.6901	19	0.156863	19.3387	14	0.104478	23.7987	24	0.280899				13.3688	11	0.125	15.0636	20	0.220339	24.6721	20	0.277228				9.60029
chr6	42855979	A->G	14				52.9114	42	0.254098	12.4431	20	0.428571				7.70335	13	0.4	14.0471	18	0.24	7.44214	10	0.346154				19.6273	15	0.205882	22.9965	24	0.186047	8.30181	8	0.75	11.9762	9	0.651163	16.3402	21	0.25	22.4736	18	0.402174				9.60029
chr2	128952677	A->G	4				5.6381	8	0.153846				29.1308	25	0.0769231	5.54641	12	0.222222													25.9379	27	0.0515464
chr2	128952678	A->G	4										29.1308	25	0.105769	5.54641	12	0.222222																8.82067	7	0.0588235													11.5696
chr2	128952699	A->G	9				8.674	13	0.1	14.8132	19	0.1	25.7695	23	0.0652174													15.2977	17	0.0566038	29.1467	31	0.0550459	8.04238	7	0.612903	9.46955	6	0.147059	19.1487	29	0.0666667
chr2	128952700	A->G	6							14.5169	18	0.102041	25.4894	22	0.0989011	5.85455	15	0.105263													28.0771	30	0.0571429				7.51994	5	0.259259				12.7025	11	0.134615
chr2	128952704	A->G	10				9.1077	14	0.0952381	14.8132	19	0.14							26.9705	28	0.0833333	15.4568	16	0.222222							27.2749	29	0.117647	7.52351	6	0.275862	7.51994	5	0.185185	18.1274	27	0.0985915	13.4353	12	0.127273
chr17	16286355	A->G	4													7.70335	17	0.2																						8.1701	17	0.0625
chr17	16286366	A->G	7										7.8429	10	0.178571	7.39522	16	0.208333										7.79319	8	0.259259										9.702	17	0.236842							5.66171
chr17	16286369	A->G	7										8.40311	11	0.533333	7.70335	17	0.6										7.79319	8	0.222222										9.702	17	0.236842							5.66171
chr17	16286380	A->G	3																																					9.19137	16	0.0833333
chr17	16286383	A->G	6													6.16268	13	0.2										5.77273	6	0.35										9.19137	16	0.111111							5.41555
chr19	57818348	A->G	14							10.3692	12	0.142857	19.8874	18	0.197183	15.7148	18	0.176471	22.7563	23	0.148148	11.7357	8	0.317073				9.23637	11	0.125	5.34802	9	0.15	14.7876	10	0.192982	35.093	11	0.0555556	34.9783	35	0.080292	9.77112	9	0.35	9.66795	4	0.0810811	12.8004
chr19	57818349	A->G	8							10.3692	12	0.257143				15.7148	18	0.137255				11.7357	8	0.195122										14.7876	10	0.245614	35.093	11	0.0555556	34.9783	35	0.124088				9.66795	4	0.216216	12.3081
chr19	57818355	A->G	6																			11.7357	8	0.0731707							5.34802	9	0.3	15.8253	10	0.114754				33.4464	33	0.0534351							12.3081
chr19	57818375	A->G	5							8.88791	10	0.0666667	16.5261	15	0.0847458																			15.3065	9	0.220339				32.6804	32	0.0546875							10.8311
chr19	57818376	A->G	13				5.2044	8	0.333333	8.88791	10	0.5				10.1684	12	0.272727				10.0183	6	0.285714	10.1524	11	0.151515	8.37046	9	0.172414				12.7121	8	0.326531	37.0427	11	0.466165	30.6379	31	0.208333	6.83978	6	0.678571				9.35412
chr19	13884083	A->G	5				7.3729	14	0.176471										6.18073	13	0.318182							5.77273	6	0.75										7.91479	15	0.354839	5.86267	7	0.333333
chr19	13884084	A->G	5				7.3729	14	0.764706																			5.77273	6	0.7							7.51994	7	0.888889	7.91479	15	0.516129	5.86267	7	0.791667
chr19	13884096	A->G	8				6.9392	13	0.1875				6.72249	13	0.166667				8.42827	16	0.166667																7.51994	8	0.888889	9.44668	19	0.27027	8.06117	10	0.727273	10.1905	5	0.230769
chr19	13884102	A->G	7				7.8066	14	0.111111				6.72249	13	0.125				8.14733	15	0.0689655																6.40587	7	0.391304	9.44668	19	0.0810811				10.1905	5	0.333333
chr19	13884119	A->G	3							5.33274	9	0.222222																															7.57262	9	0.0645161
chr14	31563651	A->G	4										9.80363	11	0.285714										5.23003	7	0.176471													9.44668	16	0.189189
chr14	31563652	A->G	3										9.80363	11	0.314286	7.70335	15	0.16																						9.44668	16	0.0540541
chr14	31563681	A->G	5										8.68321	12	0.548387	10.4766	15	0.323529																			5.29181	4	0.263158	8.93605	16	0.142857
chr14	31563688	A->G	4													11.0928	16	0.0555556																			5.29181	4	0.263158	8.68074	16	0.0882353
chr14	31563691	A->G	4													11.0928	16	0.0833333				6.01096	6	0.333333													5.29181	4	0.263158
chr6	71298608	A->G	3							13.3319	19	0.0666667																						6.22636	5	0.291667
chr6	71298639	A->G	10							6.5178	10	0.909091				15.4067	24	0.84	6.18073	10	0.954545	10.877	10	0.815789	6.76827	11	1	13.5659	17	0.829787										6.12758	12	0.833333	8.06117	11	0.848485	8.62277	5	0.787879
chr6	71298643	A->G	10							6.5178	10	0.272727				15.7148	25	0.294118	6.18073	10	0.272727	10.877	10	0.5	7.07592	11	0.0869565	13.5659	17	0.702128										5.61695	11	0.227273	8.79401	12	0.0833333	8.62277	5	0.212121
chr6	71298644	A->G	7																6.18073	10	0.363636	10.877	10	0.131579	5.84533	10	0.105263	13.5659	17	0.297872				5.18863	5	0.1				5.61695	11	0.181818
chr6	71298648	A->G	5													12.6335	22	0.097561				8.58708	7	0.333333				10.3909	15	0.111111				5.44806	6	0.285714							8.79401	12	0.0555556
chrX	54589948	A->G	9				30.359	33	0.142857	12.1468	12	0.512195	15.1256	18	0.407407										10.4601	14	0.0588235							5.44806	7	0.666667				8.1701	16	0.375				18.0294	8	0.0724638
chrX	54589955	A->G	9	6.82642	9	0.272727	26.8894	31	0.112903	9.48043	10	0.15625	10.6439	14	0.315789										6.76827	10	0.318182	5.4841	5	0.210526										7.91479	15	0.129032
chrX	54589961	A->G	10				26.022	30	0.283333	8.88791	8	0.4	10.0837	12	0.138889				10.9568	15	0.25641				7.07592	11	0.0869565	5.4841	5	0.210526										8.68074	16	0.352941				11.7583	6	0.444444
chrX	54589967	A->G	4				25.1546	29	0.0517241				10.3638	13	0.108108				10.1139	14	0.0555556							6.06137	6	0.285714
chrX	54589988	A->G	8	7.447	10	0.25	19.5165	25	0.311111	8.88791	10	0.333333	12.0445	15	0.255814				10.1139	13	0.333333																			8.1701	16	0.59375				14.3713	9	0.345455
chrX	54593276	A->G	5							9.18417	10	0.225806	5.88218	10	0.0952381										6.15298	10	0.25										7.51994	3	0.333333	8.68074	17	0.0882353
chrX	54593293	A->G	4							8.29538	9	0.357143										5.43849	4	0.263158													6.9629	3	0.36	9.19137	19	0.111111
chrX	54593307	A->G	6	7.447	12	0.166667				7.40659	8	0.2										5.43849	4	0.105263	5.84533	10	0.210526													10.4679	21	0.0731707
chrX	54593312	A->G	4							5.92527	7	0.3	5.60207	9	0.15							5.43849	4	0.105263																10.9786	21	0.0930233
chrX	54593319	A->G	3				9.1077	15	0.238095				5.32197	8	0.315789																									9.95731	19	0.282051
chr2	202152062	A->G	6							7.99912	9	0.259259	41.4553	35	0.108108																			7.00465	5	0.296296	11.4192	7	0.243902				9.77112	8	0.375
chr2	202152078	A->G	6										35.8533	27	0.0546875				7.58545	13	0.259259							14.4318	11	0.06							10.3051	6	0.135135	7.65947	12	0.1	8.54973	7	0.114286
chr2	202152091	A->G	3										35.013	27	0.216				8.42827	14	0.0666667																			7.65947	12	0.133333
chr2	202152106	A->G	6							9.48043	9	0.0625	28.2905	20	0.336634													13.2773	10	0.26087										5.36163	9	0.142857
chr2	202152108	A->G	5										27.4502	19	0.204082				5.33791	10	0.157895																			5.10631	8	0.1
chr8	38829729	A->G	6										13.445	17	0.166667	11.7091	15	0.105263										5.4841	6	0.263158	5.08062	3	0.421053	35.2827	13	0.102941													7.631
chr8	38829737	A->G	8										24.6491	20	0.136364	14.7904	17	0.229167										8.6591	7	0.2				35.0233	14	0.296296	31.7508	14	0.149123	11.2339	22	0.0681818	9.77112	9	0.25
chr8	38829745	A->G	5				15.6132	16	0.0555556										9.55204	17	0.117647													34.245	14	0.295455							14.6567	12	0.133333				12.8004
chr8	38829754	A->G	16				20.3839	21	0.12766	7.40659	7	0.28	37.814	25	0.340741	19.4125	22	0.492063	9.2711	17	0.30303	20.0365	17	0.7	19.6895	21	0.09375	10.9682	10	0.131579	6.15023	6	0.434783	36.5798	15	0.680851	35.9286	13	0.341085	16.5955	27	0.230769	15.3895	11	0.587302				13.785
chr8	38829775	A->G	13							9.18417	10	0.483871	44.8166	25	0.3625	17.8718	20	0.396552	8.14733	14	0.103448	24.9025	18	0.528736	17.536	19	0.0877193							30.3535	13	0.606838	36.4856	12	0.0610687	17.3615	26	0.264706	13.6796	10	0.410714				14.5235
chr18	29652028	A->G	3							10.3692	11	0.171429																						6.22636	3	0.333333	8.91252	5	0.25
chr18	29652043	A->G	5							11.5543	13	0.205128							6.46168	13	0.0869565										11.4982	16	0.0930233	6.48579	4	0.32	8.634	5	0.258065
chr18	29652053	A->G	5										9.52353	11	0.205882				6.46168	13	0.0869565										11.2308	15	0.0952381				13.0903	8	0.12766
chr18	29652057	A->G	6							8.59164	12	0.275862	9.52353	11	0.352941				6.46168	13	0.347826										11.2308	15	0.166667				13.0903	8	0.659574
chr18	29652079	A->G	6							7.70285	9	0.461538							6.18073	11	0.0909091										9.09164	13	0.117647				13.9258	9	0.32				6.35123	5	0.615385
chr16	31135067	A->G	10										24.0889	22	0.209302				13.7662	18	0.0612245	9.15956	10	0.25	5.53768	11	0.166667	8.6591	12	0.266667	6.15023	11	0.217391				8.07697	7	0.482759	12.7658	21	0.1							8.36948
chr16	31135068	A->G	5										23.8088	21	0.141176													8.6591	12	0.0666667							8.07697	7	0.275862	12.7658	21	0.12							8.36948
chr16	31135094	A->G	10							5.03648	7	0.647059							13.4852	17	0.479167				7.38357	13	0.166667	16.1637	17	0.357143	12.3005	17	0.391304	11.6744	9	0.622222	10.3051	9	0.189189	15.8296	26	0.354839	6.83978	8	0.642857
chr16	31135095	A->G	13							5.33274	8	0.888889							13.7662	18	0.428571	9.15956	10	0.65625	6.46063	12	0.380952	16.1637	17	0.732143	12.3005	17	0.826087	13.231	10	0.470588	10.3051	9	0.486486	15.5743	25	0.606557	6.83978	8	0.785714				7.631
chr16	31135123	A->G	5							9.18417	9	0.0967742																20.7818	19	0.0972222				15.5659	11	0.283333				12.2552	21	0.0833333							6.40019
chr5	125962030	A->G	8	9.92934	13	0.125	9.9751	17	0.173913							7.08709	12	0.130435	5.33791	11	0.105263													5.96693	3	0.130435				8.1701	18	0.0625	16.6109	13	0.161765				5.41555
chr5	125962079	A->G	4				6.9392	13	0.125																															8.93605	15	0.142857				6.7937	3	0.230769
chr5	125962084	A->G	13	9.92934	11	0.1875	6.9392	13	0.125				8.96332	9	0.1875	10.4766	20	0.294118	6.74262	10	0.0833333	5.43849	6	0.421053							9.35904	9	0.228571				6.68439	4	0.5	10.4679	17	0.268293	15.1452	11	0.354839				8.61564
chr5	125962085	A->G	3				6.9392	13	0.25							10.4766	20	0.0882353																												6.7937	3	0.230769
chr5	125962086	A->G	6													12.0172	21	0.153846				5.43849	6	0.105263													10.0266	6	0.194444	10.4679	17	0.0731707
chr3	10192694	A->G	8	13.0323	12	0.0952381	13.011	14	0.0666667	14.5169	19	0.142857																						6.22636	7	0.5				20.9359	24	0.195122	5.86267	6	0.333333				13.5389
chr3	10192704	A->G	7							10.9618	15	0.324324							8.99016	13	0.09375																28.1301	9	0.227723				5.86267	6	0.208333				13.0465
chr3	10192717	A->G	5							8.59164	12	0.344828				5.23828	7	0.235294																															11.0773
chr3	10192747	A->G	5				6.5055	11	0.2				10.924	16	0.128205																									6.38289	11	0.32
chr3	10192753	A->G	3				5.6381	10	0.153846				8.96332	14	0.125													5.77273	5	0.25
chr19	11561078	A->G	10				7.8066	11	0.222222	6.22153	8	0.238095	9.52353	11	0.205882													15.875	10	0.218182	8.28943	10	0.258065				6.40587	6	0.652174	9.95731	9	0.0512821	10.7482	10	0.340909				9.84645
chr19	11561101	A->G	12				6.0718	8	0.214286	7.70285	11	0.346154	10.3638	15	0.243243							10.3045	12	0.194444				16.1637	11	0.196429	6.95243	8	0.384615	7.26408	4	0.392857	7.79845	5	0.464286	11.4892	12	0.355556	7.81689	8	0.375				10.0926
chr19	11561114	A->G	9				5.6381	7	0.153846				10.3638	15	0.135135							10.5907	12	0.27027				14.1432	11	0.0612245							8.91252	5	0.21875	11.2339	11	0.0681818	7.81689	8	0.1875				10.0926
chr19	11561134	A->G	7							6.22153	8	0.190476	7.8429	11	0.25													9.52501	8	0.0909091	5.34802	8	0.2																8.8618
chr19	11561140	A->G	3							5.03648	6	0.647059																7.21592	7	0.16
chr9	115237435	A->G	3							7.99912	10	0.111111				7.39522	12	0.25
chr9	115237436	A->G	6							6.81406	9	0.347826	5.60207	5	0.2	7.39522	12	0.25																						16.3402	18	0.0625	10.504	12	0.162791
chr9	115237449	A->G	4							5.03648	6	0.117647				6.16268	11	0.1										17.8955	12	0.193548	11.2308	10	0.214286
chr9	115237496	A->G	6																8.42827	13	0.233333				9.84476	10	0.09375	7.79319	8	0.222222										10.4679	17	0.146341				14.11	5	0.222222	6.64635
chr9	115237497	A->G	7																8.42827	13	0.566667	6.01096	9	0.619048	9.84476	10	0.28125	7.79319	8	0.814815										9.19137	16	0.805556				14.11	5	0.351852	6.64635
chrX	123045381	A->G	8				8.674	14	0.1	8.59164	12	0.137931																						5.18863	6	0.3				12.5105	21	0.0612245	17.0995	14	0.0714286	12.5422	7	0.1875	6.89251
chrX	123045385	A->G	11				8.674	14	0.15	7.99912	11	0.148148				6.16268	12	0.2	13.7662	20	0.163265	10.5907	12	0.0810811										5.18863	6	0.4	29.5227	13	0.311321	13.0211	23	0.117647	16.3666	13	0.223881	12.5422	7	0.145833	7.38484
chrX	123045405	A->G	11							9.48043	10	0.28125	14.0052	20	0.32							15.4568	13	0.0740741				29.1523	22	0.0594059	5.34802	7	0.35				30.0797	13	0.231481	18.3827	26	0.0972222	13.4353	9	0.327273	14.11	8	0.12963	9.10796
chrX	123045407	A->G	11							10.6655	11	0.194444	15.1256	21	0.111111				13.4852	17	0.104167	15.4568	13	0.0555556	13.8442	17	0.0666667				5.34802	7	0.25				28.6872	12	0.23301	17.8721	26	0.0714286	12.2139	7	0.16	14.11	8	0.12963	9.60029
chrX	123045443	A->G	7							17.4795	18	0.338983				14.4823	22	0.106383	15.1709	15	0.296296	12.5944	12	0.272727													10.8621	7	0.128205	19.9146	28	0.115385							10.8311
chr19	18479106	A->G	7							8.29538	9	0.142857	7.8429	14	0.107143							5.15225	7	0.111111							9.09164	16	0.0882353	7.00465	6	0.296296				12.2552	23	0.0625	12.4582	11	0.215686
chr19	18479129	A->G	8							8.88791	11	0.366667	7.2827	12	0.0769231				6.46168	10	0.173913							8.94774	10	0.0645161	8.28943	13	0.193548	5.44806	4	0.333333	13.0903	9	0.191489				10.2597	11	0.214286
chr19	18479155	A->G	8							10.9618	13	0.432432	8.96332	14	0.125				8.99016	10	0.15625							9.23637	13	0.25	9.89384	14	0.216216				14.7614	9	0.603774				10.0154	10	0.146341	9.14536	5	0.0857143
chr19	18479169	A->G	7													5.23828	11	0.176471	9.83299	11	0.0571429							8.37046	13	0.206897				6.74522	5	0.307692	17.268	7	0.129032
chr19	18479170	A->G	10	9.30875	10	0.133333	6.0718	9	0.142857	12.7393	15	0.139535							9.83299	11	0.0571429	8.87332	10	0.225806							12.033	15	0.111111	6.74522	5	0.5	17.268	7	0.241935
chr6	25988796	A->G	4										11.2041	16	0.075													13.8546	11	0.125				17.1225	11	0.0757576	8.634	6	0.290323
chr6	25988802	A->G	4										11.4843	17	0.097561													12.9886	11	0.377778				13.231	9	0.333333
chr6	25988823	A->G	5										8.68321	16	0.0967742													14.7205	10	0.27451				10.8961	9	0.52381	8.07697	5	0.241379
chr6	25988839	A->G	4										6.16228	12	0.136364													18.1841	11	0.0952381				7.52351	8	0.206897
chr6	25988861	A->G	4																									18.4727	13	0.0625				7.00465	7	0.148148	5.57032	3	0.3
chr9	133580454	A->G	3	7.447	8	0.166667	21.685	26	0.26				7.2827	9	0.269231
chr9	133580455	A->G	3	7.447	8	0.166667	20.3839	25	0.106383				7.2827	9	0.307692
chr9	133580460	A->G	3	6.82642	7	0.272727	20.3839	24	0.276596				7.8429	9	0.642857
chr9	133580479	A->G	3	15.5146	14	0.16	26.4557	22	0.229508				8.68321	10	0.290323
chr9	133580521	A->G	5	14.2734	14	0.217391	26.4557	24	0.229508				10.0837	13	0.111111																									5.61695	11	0.181818
chr10	82195918	A->G	4							24.5899	20	0.795181							11.5186	14	0.878049	10.3045	11	0.916667	7.38357	11	0.791667
chr10	82195933	A->G	5							28.145	24	0.273684							13.4852	17	0.125	10.877	11	0.236842	9.53711	15	0.16129	6.92728	6	0.125
chr10	82195944	A->G	4										6.16228	7	0.136364				18.5422	23	0.166667	13.1669	13	0.0652174													5.57032	2	0.35
chr10	82195983	A->G	11							34.3666	33	0.62931	5.04187	8	0.722222	10.4766	20	0.647059	32.0274	32	0.263158	13.1669	12	0.478261	10.7677	20	0.342857	12.4114	15	0.44186	11.7656	9	0.545455							6.12758	14	0.166667	11.2368	9	0.717391
chr10	82195988	A->G	11							36.7367	35	0.25				11.401	22	0.297297	32.8703	32	0.179487	8.87332	9	0.322581	9.22947	18	0.1	12.9886	16	0.333333	12.3005	10	0.304348				13.9258	7	0.36	6.12758	14	0.208333	11.9696	10	0.163265
chr19	58357245	A->G	3										19.6073	17	0.0571429				5.05696	7	0.222222																												7.87716
chr19	58357271	A->G	4	8.06759	10	0.307692							11.2041	12	0.8													11.5455	8	0.35																			5.66171
chr19	58357285	A->G	5	5.58525	8	0.222222																						9.52501	7	0.121212							6.12736	3	0.363636										6.64635
chr19	58357294	A->G	5																7.02356	9	0.4							10.3909	9	0.166667							6.9629	4	0.32										7.38484
chr19	58357318	A->G	7	5.58525	8	0.222222							12.8848	14	0.195652				8.70922	9	0.16129							14.4318	11	0.06							8.35549	5	0.266667										8.12332
chr16	22296860	A->G	13				7.3729	14	0.529412	25.1824	27	0.847059	17.9266	19	0.71875				38.2082	27	0.544118	24.6163	19	0.604651				10.6796	11	0.648649				8.56124	7	0.969697	24.5094	11	0.772727	25.2763	38	0.59596	38.5959	28	0.886076	10.9744	6	0.166667	7.87716
chr16	22296891	A->G	12							25.1824	28	0.176471				11.7091	20	0.315789	30.3418	28	0.166667	32.3447	25	0.19469	17.536	22	0.122807	14.4318	12	0.08	7.75463	10	0.103448	9.0801	9	0.542857	23.6739	12	0.152941										11.3234
chr16	22296906	A->G	8										22.1282	20	0.0506329	10.1684	19	0.121212	25.5658	27	0.0989011													8.82067	8	0.470588	18.1036	11	0.0923077				42.7486	28	0.342857	18.8133	10	0.0972222	12.8004
chr16	22296907	A->G	6							23.1086	24	0.115385				10.1684	19	0.212121				28.6236	22	0.06																			41.5273	27	0.311765	18.0294	9	0.0724638	13.5389
chr16	22296938	A->G	14							34.9591	30	0.254237	25.4894	21	0.241758	8.62776	16	0.142857	36.8035	33	0.145038	27.1924	20	0.347368				13.5659	10	0.12766	9.09164	11	0.147059	5.44806	5	0.380952	7.51994	6	0.592593	24.7656	38	0.0927835	49.3441	27	0.539604	19.0746	9	0.0821918
chr2	202030159	A->G	4							12.4431	16	0.214286							7.58545	10	0.0740741							7.21592	4	0.16				10.3773	8	0.3
chr2	202030160	A->G	5							13.6281	17	0.0869565																7.21592	4	0.16				10.3773	8	0.175	8.07697	6	0.172414							7.57759	3	0.206897
chr2	202030174	A->G	9							16.5908	22	0.357143	5.60207	10	0.25				9.55204	13	0.0882353	5.43849	5	0.421053				9.52501	6	0.333333				15.5659	12	0.25	8.35549	7	0.3				5.12984	6	0.333333
chr2	202030204	A->G	6							18.0721	23	0.245902																10.6796	10	0.0810811				19.4574	14	0.466667	14.7614	10	0.132075
chr2	202030238	A->G	3																															11.9339	10	0.195652	9.19103	5	0.212121
chr8	98741914	A->G	10							13.9244	12	0.276596	24.369	24	0.0574713				17.4184	17	0.0806452							25.6887	14	0.0786517				8.56124	7	0.121212	27.5731	10	0.10101	19.6593	17	0.12987	17.8323	9	0.534247				15.7543
chr8	98741929	A->G	8										26.3297	24	0.0744681	8.62776	15	0.0714286	23.8801	20	0.105882	10.5907	10	0.0540541										6.74522	5	0.230769	22.5598	8	0.0864198				14.6567	9	0.116667				17.9698
chr8	98741955	A->G	9							13.3319	15	0.111111							18.5422	16	0.0757576	11.7357	9	0.317073				16.1637	13	0.232143							10.3051	6	0.189189				11.7253	8	0.229167				16.9851
chr8	98741972	A->G	15				7.8066	16	0.166667	10.3692	13	0.371429				9.24402	19	0.266667	14.8899	13	0.0943396	12.8806	9	0.111111	9.22947	12	0.0666667	14.1432	11	0.163265	24.0661	17	0.0888889				8.91252	5	0.71875	12.5105	21	0.244898	5.86267	4	0.416667	12.8035	5	0.183673	9.60029
chr8	98741993	A->G	12				9.1077	19	0.142857							10.4766	19	0.0588235	12.9234	13	0.152174	10.5907	6	0.378378	15.0748	16	0.0612245	13.8546	12	0.229167	43.0516	21	0.0745342	12.4527	7	0.104167	17.5465	8	0.0793651										7.87716
chr4	2841352	A->G	7							5.92527	6	0.95	9.80363	11	0.942857				12.3615	11	0.818182							13.2773	12	0.804348							6.12736	2	0.318182	7.65947	13	0.7
chr4	2841359	A->G	8							5.92527	6	0.2	9.24342	10	0.212121				14.3281	13	0.176471							15.2977	13	0.132075	6.15023	9	0.173913				7.51994	3	0.185185	8.1701	13	0.09375
chr4	2841396	A->G	5										11.7644	14	0.357143													23.9568	16	0.192771	5.08062	8	0.315789							6.63821	13	0.461538
chr4	2841398	A->G	5										11.7644	14	0.119048													22.8023	15	0.0506329	5.61542	9	0.380952							6.63821	13	0.115385
chr4	2841436	A->G	3										10.6439	11	0.0526316													15.875	11	0.127273
chr1	9331094	A->G	5																			7.1559	10	0.76							26.2053	20	0.357143	8.04238	10	0.322581										9.14536	5	0.657143	5.41555
chr1	9331118	A->G	8							44.1433	31	0.0805369	32.7721	27	0.0683761							7.72838	12	0.0740741							79.4181	34	0.0572391	18.6791	15	0.208333	15.3184	12	0.109091	49.7866	38	0.0564103
chr1	9331130	A->G	6							52.4386	37	0.0960452	35.5732	29	0.0551181							7.72838	13	0.259259							94.1252	38	0.0795455	23.0894	18	0.0674157
chr1	9331176	A->G	9							25.7749	17	0.0804598	22.9685	18	0.207317							5.15225	10	0.388889							53.2128	24	0.080402	13.4904	10	0.153846	14.4828	8	0.115385	29.3613	26	0.0956522	5.37412	8	0.363636
chr1	9331184	A->G	3							13.0356	11	0.0681818							7.58545	8	0.0740741													9.59897	6	0.216216
chr2	99812398	A->G	6				14.3121	20	0.0909091							7.08709	12	0.173913				6.2972	6	0.181818										7.78295	5	0.333333							10.7482	10	0.0681818
chr2	99812414	A->G	6	8.68817	12	0.142857	14.7458	21	0.235294							7.08709	12	0.304348							5.53768	11	0.222222							7.78295	5	0.133333
chr2	99812429	A->G	7				14.3121	21	0.181818							5.85455	10	0.157895				6.58343	8	0.173913	5.23003	10	0.117647	6.06137	10	0.380952				9.0801	6	0.371429							8.06117	8	0.363636
chr2	99812464	A->G	4				5.2044	10	0.333333	5.62901	4	0.315789				5.85455	2	0.315789	5.05696	6	0.222222
chr2	99812489	A->G	6				6.5055	12	0.133333							12.0172	8	0.25641	9.55204	8	0.0588235	6.01096	7	0.47619																						9.92925	4	0.631579
chr22	18572650	A->G	12							14.2207	16	0.416667	10.6439	13	0.368421	7.70335	17	0.2	11.2377	16	0.325	5.72472	7	0.25				11.8341	12	0.097561	12.3005	15	0.23913	6.74522	8	0.5	7.79845	5	0.5	10.4679	18	0.219512
chr22	18572653	A->G	8																11.2377	16	0.25	6.2972	8	0.272727				11.8341	12	0.146341	12.8353	16	0.0625	6.74522	8	0.576923	7.79845	5	0.107143	10.7233	19	0.142857
chr22	18572691	A->G	3																																					9.95731	16	0.128205							5.16938
chr22	18572730	A->G	6	6.20584	9	0.7							5.88218	13	0.571429													10.3909	11	0.361111	5.88282	10	0.681818	5.96693	8	0.782609
chr22	18572742	A->G	3							5.33274	11	0.222222	6.44238	14	0.217391
chr1	145689693	A->G	7										5.32197	7	0.263158													7.79319	12	0.148148				7.52351	6	0.517241	16.1539	9	0.275862				7.57262	9	0.580645				9.60029
chr1	145689701	A->G	4																									9.23637	15	0.0625							16.1539	9	0.0689655				7.81689	10	0.125
chr1	145689717	A->G	7							5.62901	8	0.526316													28.919	23	0.308511	5.77273	10	0.3							8.91252	4	0.1875				5.12984	6	0.47619
chr1	145689763	A->G	4							10.073	14	0.117647																10.9682	13	0.157895							6.68439	4	0.25										6.40019
chr1	145689790	A->G	3							10.9618	16	0.216216																																					10.0926
chr20	52104717	A->G	6																10.3949	11	0.108108	16.6017	10	0.0689655													7.24142	4	0.269231	7.91479	18	0.258065	7.81689	7	0.09375				13.5389
chr20	52104722	A->G	6							9.18417	8	0.612903							11.2377	13	0.225	15.743	9	0.145455																8.1701	18	0.5	7.81689	7	0.34375				15.5082
chr20	52104723	A->G	3																11.2377	13	0.275																			8.1701	18	0.15625							15.5082
chr20	52104743	A->G	5							7.99912	9	0.259259							8.42827	10	0.366667	13.4531	7	0.0638298																9.44668	18	0.243243	5.12984	6	0.238095
chr20	52104744	A->G	5							7.99912	9	0.148148										13.4531	7	0.170213																9.44668	18	0.108108	5.12984	6	0.285714				14.7697
chr20	52104757	A->G	4																9.55204	11	0.0882353																			10.4679	19	0.121951	7.81689	7	0.25				13.785
chr20	52104761	A->G	4							7.99912	9	0.296296										20.0365	11	0.0571429																9.95731	19	0.102564							15.5082
chr22	36056491	A->G	10							35.2554	26	0.672269							44.6698	30	0.157233	10.0183	9	0.0571429	7.99887	14	0.230769				10.9634	16	0.146341	14.5282	10	0.5				19.1487	23	0.306667	7.81689	5	0.75	7.05499	2	1
chr22	36056492	A->G	8							34.3666	25	0.681034	12.6047	13	0.333333				44.6698	30	0.283019				7.99887	14	0.230769							14.5282	10	0.214286				19.1487	23	0.32	7.81689	5	0.53125
chr22	36056493	A->G	8							34.0703	24	0.147826	11.4843	12	0.170732										7.38357	13	0.458333							13.7499	9	0.169811				18.3827	22	0.0694444	7.81689	5	0.0625	7.05499	2	0.592593
chr22	36056507	A->G	4							26.3675	22	0.11236				6.16268	9	0.25																14.7876	11	0.0877193
chr22	36056516	A->G	3							29.9226	25	0.0891089				8.93589	12	0.103448																14.0093	11	0.222222
chr22	36056546	A->G	7							45.0321	33	0.0986842	15.1256	17	0.111111	9.24402	12	0.166667																19.4574	14	0.133333				44.6803	34	0.0514286							5.41555
chr22	36056564	A->G	8							49.1797	34	0.210843	13.1649	15	0.0851064	8.62776	11	0.321429				7.44214	8	0.307692										19.1979	13	0.0810811							8.54973	5	0.371429				6.40019
chr5	55235951	A->G	13							30.2189	22	0.0588235	21.2879	16	0.223684				30.0608	20	0.186916	40.6455	19	0.119718	20.3048	14	0.106061	60.0364	21	0.0961538	24.6009	12	0.0543478	57.0749	14	0.268182	38.9923	13	0.0571429				19.0537	13	0.0897436	23.2553	6	0.11236
chr5	55235963	A->G	15							33.1815	24	0.0803571	27.1701	21	0.371134	15.4067	17	0.16	32.5893	26	0.293103	50.95	27	0.224719	16.613	11	0.111111	62.9228	24	0.243119				60.707	16	0.350427	31.4723	11	0.106195	30.6379	34	0.108333	28.092	17	0.226087	18.2907	7	0.157143	13.0465
chr5	55235967	A->G	13							29.9226	25	0.247525	32.7721	25	0.119658	22.4938	20	0.287671	32.5893	27	0.155172	55.8161	29	0.374359	17.536	12	0.298246	63.2114	26	0.191781				62.0041	19	0.464435	28.9657	10	0.163462	32.9357	33	0.542636	26.6263	16	0.183486				16.2466
chr5	55235969	A->G	14							29.6264	25	0.21	34.1726	25	0.106557	22.4938	21	0.232877	33.7131	28	0.0916667	55.8161	29	0.374359	16.3054	11	0.245283	64.6546	27	0.1875	28.6119	17	0.168224	60.707	19	0.440171				35.2336	33	0.376812	24.9164	15	0.127451				16.0005
chr5	55235971	A->G	14							33.1815	26	0.0982143				24.0345	21	0.128205	41.0176	30	0.0753425	57.2472	30	0.3	17.2283	12	0.178571	63.5001	28	0.136364	30.4837	18	0.157895	58.891	19	0.352423	27.0161	10	0.0721649	38.5527	34	0.251656	28.5805	16	0.102564				19.4467
chr5	55235973	A->G	9													39.4412	23	0.0859375				73.2765	32	0.222656				76.2001	27	0.0643939	37.7036	20	0.134752	61.4853	18	0.312236	35.6501	12	0.0546875	56.6801	35	0.0540541							33.9702
chr20	52104836	A->G	3																			6.01096	8	0.238095																7.40416	13	0.172414							9.84645
chr20	52104857	A->G	5										5.32197	4	0.315789				8.42827	5	0.133333																			5.61695	11	0.227273	10.7482	7	0.159091				9.60029
chr20	52104870	A->G	5																8.14733	6	0.0689655	7.72838	8	0.0740741													14.7614	6	0.0754717	7.65947	12	0.233333	9.52684	6	0.410256
chr20	52104873	A->G	4																8.14733	6	0.310345																14.7614	6	0.0754717	8.93605	13	0.114286							8.36948
chr20	52104918	A->G	8							13.6281	9	0.630435	9.24342	8	0.575758				19.1041	13	0.117647	8.01461	8	0.178571													11.4192	5	0.658537	15.5743	20	0.278689	13.6796	9	0.446429				12.8004
chrX	84346794	A->G	8				5.2044	10	0.166667										15.7328	16	0.142857							16.4523	14	0.175439	6.15023	7	0.217391							13.5317	18	0.132075	5.86267	3	0.166667				5.66171
chrX	84346796	A->G	11				5.6381	11	0.384615	13.3319	11	0.266667	9.80363	11	0.257143	9.55216	9	0.419355	16.0137	17	0.315789							18.4727	14	0.359375	6.15023	7	0.869565							13.5317	18	0.45283	5.86267	3	0.208333				5.66171
chrX	84346797	A->G	11				5.6381	11	0.384615	12.7393	10	0.325581	9.80363	11	0.542857	9.55216	9	0.645161	16.0137	17	0.298246				15.9977	15	0.115385	18.4727	14	0.484375	5.34802	6	0.85							13.5317	18	0.433962							5.66171
chrX	84346800	A->G	8				6.9392	13	0.125	11.5543	9	0.153846	10.924	12	0.282051	11.401	11	0.243243	17.4184	19	0.0967742																			14.8083	19	0.103448							5.66171
chrX	84346801	A->G	10				6.9392	13	0.1875	10.073	8	0.205882	10.924	12	0.358974	11.401	11	0.432432	17.4184	19	0.0645161							18.1841	15	0.222222	5.34802	6	0.15							14.8083	19	0.0689655							5.66171
chrX	84346809	A->G	3													8.31962	11	0.148148										18.1841	15	0.222222	5.34802	7	0.15
chrX	84346812	A->G	11				5.6381	11	0.538462	7.11033	7	0.666667	7.5628	10	0.740741	11.401	13	0.567568				6.01096	4	0.571429	19.6895	20	0.09375	21.9364	16	0.592105	6.68503	9	0.88							12.2552	18	0.25	8.30545	7	0.352941
chrX	84346822	A->G	6				6.0718	10	0.142857				8.96332	10	0.28125	14.4823	17	0.106383	16.8565	18	0.0833333																			12.7658	20	0.12
chrX	84346831	A->G	6							7.99912	8	0.481481							16.5756	17	0.0847458							18.7614	14	0.138462	5.08062	8	0.157895										8.54973	8	0.171429
chrX	84346851	A->G	6							9.48043	10	0.25	9.80363	11	0.0857143	15.4067	20	0.12																5.18863	3	0.45				12.2552	19	0.125	9.28256	9	0.368421
chrX	84346853	A->G	5							10.3692	11	0.0857143							12.0805	14	0.0697674																			12.2552	19	0.0625	9.28256	9	0.236842
chrX	84346868	A->G	4										10.6439	10	0.157895				9.83299	11	0.228571							13.8546	12	0.104167	9.35904	10	0.114286
chrX	84346869	A->G	11							6.22153	8	0.0952381	9.52353	9	0.294118	12.0172	17	0.205128	9.83299	11	0.171429				28.3037	23	0.0652174	13.5659	11	0.0638298	9.35904	10	0.171429	5.18863	3	0.5				5.87226	14	0.0869565	7.32834	8	0.166667
chrX	84346875	A->G	3																															5.18863	3	0.35							7.32834	8	0.166667
chrX	84346885	A->G	8							6.22153	7	0.428571	7.2827	7	0.230769	6.77895	13	0.136364	8.42827	11	0.0666667				27.3807	23	0.123596	9.81365	11	0.205882	8.55683	7	0.3125
chrX	84346886	A->G	7				6.0718	11	0.142857	5.03648	6	0.176471							8.42827	11	0.166667				28.6113	24	0.0645161	9.81365	11	0.235294	8.55683	7	0.3125
chrX	84346887	A->G	10				6.0718	11	0.142857	5.03648	6	0.411765	7.2827	7	0.538462	6.77895	13	0.181818	8.42827	11	0.133333				27.996	23	0.131868	8.08183	10	0.107143	8.55683	7	0.65625				7.51994	3	0.592593
chrX	84346901	A->G	4				9.1077	15	0.0952381				5.32197	5	0.368421	8.93589	13	0.103448													9.35904	9	0.2
chrX	84346943	A->G	12				12.1436	21	0.0714286	11.5543	13	0.461538				12.6335	19	0.365854	17.9803	20	0.40625	8.87332	8	0.451613	23.689	29	0.168831	15.875	12	0.0909091	13.1027	14	0.285714				9.74807	3	0.171429	13.5317	23	0.264151							5.90787
chrX	84346297	A->G	5										5.04187	6	0.666667				5.61885	5	0.65	6.01096	2	1	9.53711	10	0.129032																			5.22592	2	0.65
chrX	84346324	A->G	3																			11.1632	5	0.102564																6.63821	14	0.115385							7.631
chrX	84346335	A->G	9				5.2044	11	0.25							9.86029	12	0.3125	8.99016	8	0.5				16.3054	20	0.0566038	19.3387	8	0.0746269	5.34802	7	0.15							7.14884	14	0.214286							7.631
chrX	84346336	A->G	10										11.4843	14	0.219512	10.1684	13	0.454545	9.2711	9	0.30303	11.4494	6	0.375	16.3054	20	0.0754717	19.3387	8	0.208955										6.89352	13	0.111111	6.83978	5	0.535714				7.631
chrX	84346343	A->G	8										12.8848	15	0.326087	9.55216	12	0.387097	8.70922	9	0.483871	10.3045	5	0.333333				19.3387	8	0.358209	5.61542	7	0.714286																7.631
chrX	84346344	A->G	9							6.22153	6	0.238095	14.0052	16	0.12	9.86029	13	0.125	9.83299	10	0.142857							19.3387	8	0.119403	5.61542	7	0.190476							5.87226	11	0.0869565							7.631
chrX	84346345	A->G	12							6.22153	6	0.142857	14.2853	17	0.352941	10.7847	14	0.485714	10.3949	11	0.540541	10.877	6	0.578947	20.6125	23	0.119403	18.7614	8	0.323077	6.68503	8	0.68							6.38289	12	0.28	5.86267	4	0.458333				8.8618
chrX	84346346	A->G	12							6.22153	6	0.809524	14.2853	17	0.333333	11.401	15	0.189189	10.3949	11	0.108108	10.877	6	0.526316	20.6125	23	0.104478	18.7614	8	0.369231	6.68503	8	0.44							6.38289	12	0.36	5.86267	4	0.208333				8.8618
chrX	84346347	A->G	10										14.2853	17	0.0980392	11.401	15	0.0540541				10.877	6	0.315789	20.6125	23	0.0895522	18.7614	8	0.446154	6.68503	8	0.24							7.14884	13	0.142857	5.86267	4	0.458333				9.35412
chrX	84346348	A->G	10										14.2853	17	0.27451	11.401	15	0.189189	10.3949	11	0.27027	10.877	6	0.157895	20.6125	23	0.134328	18.7614	8	0.676923	6.68503	8	0.12										5.86267	4	0.166667				9.35412
chrX	84346357	A->G	9							6.22153	6	0.238095				12.9416	18	0.119048	13.4852	14	0.208333	11.1632	7	0.102564				23.0909	10	0.0875	9.09164	10	0.147059							7.40416	14	0.206897	9.28256	6	0.131579
chrX	84346358	A->G	4							6.22153	6	0.380952	14.5654	18	0.115385							11.1632	7	0.230769																			9.28256	6	0.131579
chrX	84346359	A->G	4													12.6335	17	0.097561				11.1632	7	0.25641																			9.28256	6	0.210526				10.3388
chrX	84346370	A->G	11				6.0718	11	0.214286	5.62901	6	0.105263				11.401	18	0.243243	11.7996	14	0.190476				19.6895	22	0.15625	25.6887	11	0.41573	9.62644	10	0.194444							6.89352	12	0.333333	8.06117	5	0.484848				8.8618
chrX	84346371	A->G	10				5.6381	10	0.230769				11.4843	15	0.414634	9.24402	18	0.233333	11.7996	14	0.119048							25.6887	11	0.258427	9.62644	10	0.194444							5.87226	11	0.347826	8.06117	5	0.424242				8.36948
chrX	84346378	A->G	12				6.0718	11	0.214286	6.22153	7	0.238095	10.3638	13	0.0810811	15.7148	20	0.156863	14.3281	17	0.156863				17.2283	18	0.0892857	16.4523	9	0.421053	8.02203	9	0.4							7.40416	12	0.137931	5.37412	4	0.272727				7.13867
chrX	84346386	A->G	7				7.8066	14	0.222222				8.40311	11	0.0666667	17.2555	20	0.107143	14.3281	17	0.137255										8.02203	9	0.133333							7.91479	13	0.16129	6.35123	5	0.615385
chrX	84346390	A->G	11				8.674	16	0.2	9.18417	9	0.129032				18.488	21	0.0666667	15.7328	17	0.0714286	7.72838	7	0.0740741				17.8955	9	0.258065	9.09164	10	0.235294							8.42542	13	0.272727	7.57262	6	0.193548				8.61564
chr12	69237004	A->G	14	9.92934	13	0.25	10.4088	14	0.125	19.8497	15	0.19403	16.8062	20	0.2	8.01149	12	0.576923							14.4595	16	0.255319	22.225	15	0.207792	6.68503	6	0.52				20.6102	8	0.175676	23.9997	32	0.319149	15.3895	11	0.507937				13.0465
chr12	69237007	A->G	3																						14.4595	16	0.170213																15.3895	11	0.206349
chr12	69237010	A->G	18	10.5499	14	0.294118	10.8425	15	0.32	19.2571	14	0.369231	17.0863	19	0.213115	7.08709	13	0.521739	16.8565	18	0.266667	7.1559	4	0.28	14.4595	16	0.12766	19.9159	15	0.231884	6.68503	6	0.6	5.70749	4	0.318182	20.6102	8	0.689189	23.2337	32	0.252747	13.191	10	0.759259	60.882	17	0.150215	11.3234
chr12	69237013	A->G	15	9.92934	13	0.125	9.9751	13	0.217391	20.1459	14	0.147059	18.4868	20	0.0606061	6.77895	13	0.318182	17.6994	18	0.285714				14.1518	16	0.0652174	17.6068	15	0.327869	7.75463	7	0.241379	5.44806	3	0.190476	22.5598	9	0.432099	24.5103	33	0.28125	10.504	8	0.55814
chr12	69237014	A->G	14	9.30875	12	0.2	9.9751	13	0.173913	20.1459	14	0.0882353	18.4868	20	0.0909091				18.2613	19	0.138462				15.3824	17	0.06	17.6068	15	0.196721	7.75463	7	0.0689655	5.44806	3	0.285714	24.5094	9	0.375	24.5103	33	0.125	8.54973	7	0.114286				14.2773
chr12	69237023	A->G	6				6.0718	10	0.142857							5.85455	12	0.157895	22.7563	24	0.0740741	5.43849	4	0.368421													16.1539	7	0.0862069				8.79401	6	0.138889
chr12	69237024	A->G	4										16.246	20	0.0862069	6.16268	13	0.1																			16.1539	7	0.206897										13.2927
chr12	69237043	A->G	15							23.1086	17	0.435897	15.9659	20	0.0701754	11.7091	20	0.736842	25.2848	27	0.433333	6.58343	6	0.521739	14.7671	19	0.416667	24.2455	17	0.380952	9.62644	13	0.444444	10.1178	6	0.615385	22.2813	10	0.7875	25.7869	33	0.148515	12.2139	8	0.62				13.5389
chr12	69237053	A->G	12							18.6646	15	0.126984	17.9266	22	0.203125	10.7847	19	0.257143	21.9135	25	0.141026	8.58708	6	0.133333	12.9213	17	0.190476				10.4286	16	0.153846	10.1178	6	0.230769	16.711	9	0.416667										14.0312
chr12	69237056	A->G	15							18.6646	15	0.0793651	17.6465	22	0.0952381	10.7847	19	0.171429	19.666	23	0.142857	6.58343	5	0.26087	12.6136	16	0.341463	17.3182	12	0.25	10.4286	16	0.153846	10.1178	6	0.153846	16.711	9	0.25	17.3615	27	0.0882353	12.7025	7	0.115385				14.0312
chr12	69237057	A->G	10										17.6465	22	0.301587				19.666	23	0.114286	6.58343	5	0.130435	11.383	15	0.0540541				10.4286	16	0.0512821	10.1178	6	0.0769231				17.3615	27	0.0588235							14.0312
chr12	69237073	A->G	10							10.6655	11	0.138889				11.7091	22	0.210526				10.0183	9	0.114286							14.7071	20	0.127273	12.9716	8	0.12	19.7746	11	0.15493	14.2977	22	0.0714286	16.3666	9	0.0746269
chr12	113828924	A->G	10							29.9226	26	0.188119	11.7644	14	0.0714286	15.0986	19	0.0612245							12.9213	17	0.0714286	12.7	11	0.204545	43.319	35	0.0925926							69.9565	51	0.0656934	38.8402	20	0.188679				20.6775
chr12	113828925	A->G	16	17.9969	21	0.137931	17.348	28	0.125	29.9226	26	0.366337	11.7644	14	0.142857	15.4067	20	0.06	50.8506	35	0.375691				12.9213	17	0.0952381	12.7	11	0.454545	41.4472	34	0.219355	17.6413	11	0.647059	35.3716	16	0.133858	70.2118	52	0.214545	38.8402	20	0.283019				20.6775
chr12	113828931	A->G	7										12.8848	15	0.0652174				49.7268	33	0.101695	13.7393	11	0.145833							41.1798	33	0.0779221	19.7168	14	0.302632							37.6188	19	0.149351				21.416
chr12	113828939	A->G	6										10.6439	12	0.105263										13.8442	18	0.0888889							16.3442	12	0.238095	33.7005	14	0.14876				33.4661	19	0.0875912				19.2006
chr12	113828951	A->G	15	11.7911	15	0.210526	14.3121	24	0.0909091	26.0712	24	0.159091	11.7644	13	0.142857				30.9037	25	0.127273	9.15956	7	0.15625	12.9213	16	0.142857	14.7205	13	0.431373	32.8903	28	0.252033	15.8253	11	0.196721	31.1938	12	0.0803571	58.4673	45	0.231441	31.0233	19	0.0629921				18.9544
chr12	113828954	A->G	15				13.4447	23	0.16129	25.1824	24	0.317647	11.4843	13	0.243902				29.7799	25	0.311321	9.44579	8	0.212121	13.2289	17	0.186047	16.1637	14	0.285714	29.1467	27	0.165138	12.4527	9	0.208333	28.9657	10	0.0865385	53.361	44	0.138756	30.5347	19	0.352				18.2159
chr12	113828955	A->G	13				14.3121	24	0.151515	26.3675	24	0.134831	10.0837	12	0.222222				30.0608	26	0.0747664				13.2289	17	0.116279	16.1637	14	0.0714286	29.6815	28	0.126126							52.3397	44	0.195122	31.0233	20	0.11811	20.1198	8	0.155844	18.7082
chr12	113828959	A->G	11				16.4806	27	0.0526316	27.2562	27	0.195652							30.6227	27	0.183486	10.877	10	0.0789474	13.2289	17	0.116279	21.0705	15	0.109589	25.1357	27	0.138298	15.5659	11	0.216667							24.9164	19	0.196078	26.3909	11	0.0891089	16.4928
chr12	113828960	A->G	18	14.2734	18	0.130435	16.0469	26	0.243243	27.2562	27	0.369565	10.6439	13	0.289474	14.4823	21	0.191489	30.6227	27	0.40367	10.877	10	0.0789474	13.2289	17	0.116279	21.9364	16	0.513158	25.1357	27	0.329787	15.5659	11	0.116667	23.3954	10	0.571429	52.0844	44	0.289216	24.9164	19	0.352941	26.3909	11	0.158416	16.4928
chr12	113828961	A->G	17				16.4806	26	0.236842	26.96	27	0.384615	10.0837	12	0.388889	15.0986	22	0.204082	28.6561	26	0.245098	11.1632	11	0.384615	11.9983	17	0.410256	21.9364	16	0.302632	24.3335	26	0.43956	15.5659	11	0.6	23.3954	10	0.261905	52.0844	44	0.254902	24.1835	18	0.313131	24.0392	10	0.23913	17.2313
chr12	69237509	A->G	15							21.331	16	0.138889	8.12301	8	0.206897	10.7847	15	0.257143	17.4184	18	0.322581	11.4494	9	0.1	16.9207	19	0.127273	10.3909	13	0.194444	15.2419	15	0.315789	25.9432	16	0.18	16.711	5	0.233333	14.0424	15	0.0727273	30.779	16	0.468254				12.5542
chr12	69237510	A->G	8							18.6646	15	0.15873	8.12301	8	0.0689655													10.3909	13	0.194444				24.9054	15	0.1875	16.711	5	0.1				30.779	16	0.301587				12.5542
chr12	69237519	A->G	11	8.06759	11	0.230769							9.24342	10	0.0606061	10.1684	14	0.121212	15.7328	16	0.0535714	14.0256	11	0.163265				10.3909	12	0.0555556				15.5659	11	0.4	16.4325	5	0.288136	15.8296	19	0.16129	19.298	11	0.177215
chr12	69237526	A->G	12	13.0323	15	0.142857				23.1086	15	0.230769	17.3664	15	0.112903	17.5636	16	0.192982	23.8801	19	0.176471										14.4397	14	0.111111	25.9432	16	0.27	21.1672	7	0.144737	23.7444	24	0.129032	26.8706	13	0.218182				21.416
chr12	69237529	A->G	13	13.0323	15	0.238095				23.7011	16	0.3375	17.3664	15	0.403226	17.8718	17	0.396552	24.442	20	0.310345	18.8916	14	0.212121				11.8341	15	0.0731707	14.9745	15	0.214286	26.9809	16	0.471154	21.1672	7	0.328947				28.3362	15	0.413793
chr12	69237534	A->G	16	14.2734	16	0.347826	6.5055	12	0.2	26.96	17	0.461538	17.3664	15	0.193548	21.2613	19	0.768116	24.7229	20	0.340909	20.8952	16	0.232877	14.7671	15	0.208333	11.8341	15	0.243902	20.0551	18	0.626667							33.191	30	0.307692	30.5347	17	0.472	59.0529	12	0.0929204	22.6468
chr12	69237552	A->G	14	17.9969	17	0.0689655				34.0703	21	0.2	25.4894	19	0.307692	20.645	17	0.0597015	34.275	20	0.0819672	21.7539	15	0.0526316	16.3054	17	0.0754717				31.2859	25	0.111111	24.9054	16	0.197917				47.4887	37	0.112903	40.7944	20	0.125749				21.6622
chr12	69237558	A->G	15	16.1352	14	0.153846	13.4447	15	0.290323	32.8853	21	0.216216	28.8507	22	0.242718	22.1857	18	0.0833333	35.1178	20	0.128	21.1815	15	0.216216							32.8903	26	0.268293	24.646	17	0.452632	28.6872	13	0.194175	46.7228	36	0.289617	42.7486	22	0.257143				21.6622
chr1	179327000	A->G	6							7.11033	9	0.166667	9.80363	11	0.0571429																			13.231	8	0.27451							10.2597	9	0.119048				12.0619
chr1	179327008	A->G	11				29.9253	34	0.0724638	7.11033	9	0.5	12.0445	12	0.255814							10.0183	9	0.342857							7.21983	8	0.0740741	11.415	7	0.431818	12.5332	6	0.177778	12.5105	16	0.44898	10.504	9	0.255814				10.8311
chr1	179327009	A->G	9							7.11033	9	0.25																			7.21983	8	0.148148	11.415	7	0.227273	12.5332	6	0.177778	12.5105	16	0.0612245	10.504	9	0.0930233				10.8311
chr1	179327010	A->G	9				29.4916	33	0.0882353	7.11033	9	0.416667																15.0091	8	0.134615	7.48723	9	0.357143	11.415	7	0.5				12.5105	16	0.265306	10.504	9	0.325581				10.8311
chr1	179327011	A->G	13				29.9253	34	0.130435	7.11033	9	0.458333	12.0445	12	0.0930233							7.1559	8	0.48				15.0091	8	0.288462	7.48723	9	0.607143	11.6744	8	0.577778	12.5332	6	0.177778	13.0211	16	0.45098	10.504	9	0.348837				10.0926
chr1	179327024	A->G	4																									8.08183	6	0.178571																			9.60029
chr3	16272060	A->G	6							103.396	46	0.272206				7.39522	12	0.208333	7.02356	8	0.08	42.0767	23	0.0544218																						13.0648	6	0.48
chr3	16272100	A->G	5							86.8052	41	0.116041				9.55216	14	0.0967742				52.6675	31	0.103261																			6.83978	7	0.214286	15.1552	8	0.0517241
chr3	16272111	A->G	7							98.6558	40	0.711712				12.6335	14	0.658537				41.5042	28	0.468966				6.92728	8	0.791667							19.2176	5	0.173913				7.32834	7	0.7	11.2357	6	0.930233
chr3	16272116	A->G	8							112.876	42	0.0577428				13.2498	16	0.209302	5.33791	5	0.210526	44.0804	31	0.0649351	5.23003	10	0.117647	10.1023	10	0.114286													7.81689	8	0.28125	13.0648	7	0.22
chr3	16272121	A->G	8							128.875	46	0.310345				13.866	17	0.466667	5.61885	6	0.4	48.0877	32	0.27381	5.23003	10	0.117647	12.1227	11	0.380952							20.6102	7	0.0945946				7.81689	8	0.1875
chr3	16272126	A->G	4																7.86639	8	0.214286							12.9886	12	0.0666667																12.8035	6	0.204082
chr1	150704412	T->C	13							29.3301	19	0.20202				6.16268	9	0.1	15.1709	15	0.240741				8.30652	11	0.222222	5.4841	6	0.473684	10.9634	9	0.439024	23.0894	14	0.483146	37.3212	13	0.149254	10.7233	14	0.333333	19.5422	14	0.2				5.90787
chr1	150704418	T->C	14							24.2936	20	0.329268	29.1308	26	0.134615	5.85455	8	0.157895	13.2043	15	0.361702	5.72472	8	0.3	6.46063	10	0.0952381	6.06137	6	0.190476	6.68503	8	0.12	18.1602	14	0.442857	27.5731	13	0.424242	10.2126	14	0.2	12.9467	13	0.0566038
chr1	150704443	T->C	4																						5.53768	11	0.388889										27.2946	13	0.0612245				13.6796	11	0.0892857
chr1	150704476	T->C	9							9.48043	11	0.59375	22.6884	29	0.283951				13.2043	15	0.319149	5.43849	8	0.473684										23.3488	10	0.377778	18.6606	9	0.492537	6.89352	13	0.148148	9.77112	7	0.175
chr1	150704481	T->C	9							7.11033	11	0.291667	21.0078	30	0.213333				12.0805	14	0.116279	5.15225	7	0.277778										23.3488	10	0.222222	19.2176	10	0.173913	6.63821	12	0.346154	10.0154	8	0.121951
chr1	150704483	T->C	8							7.11033	11	0.333333	20.7277	29	0.22973				12.0805	14	0.209302													23.3488	10	0.344444	19.2176	10	0.57971	6.89352	12	0.222222	10.0154	8	0.097561
chr1	150704486	T->C	7							9.48043	12	0.5	19.8874	30	0.295775				11.7996	13	0.0952381													22.83	9	0.215909				6.38289	11	0.16	9.03828	7	0.189189
chr1	150704499	T->C	9							9.48043	12	0.09375	20.4476	31	0.0547945				11.7996	13	0.0714286							6.92728	8	0.125				26.462	11	0.205882	15.8754	7	0.122807	6.38289	11	0.08	10.504	9	0.0930233
chr1	150704500	T->C	9							10.9618	13	0.216216	22.9685	32	0.097561				11.7996	13	0.142857							6.92728	8	0.0833333				26.462	11	0.205882	19.7746	8	0.197183				10.504	9	0.325581
chr1	150704508	T->C	4																												5.88282	8	0.227273	30.3535	14	0.162393	28.6872	10	0.0679612
chr1	150704544	T->C	9							20.4422	22	0.304348							7.86639	8	0.285714										7.21983	10	0.259259	13.7499	9	0.603774	28.1301	12	0.0792079	8.93605	16	0.0571429	9.03828	12	0.162162
chr1	150704548	T->C	6							19.5534	22	0.136364							7.58545	7	0.148148							5.77273	8	0.2	7.21983	10	0.185185	15.047	10	0.241379							8.79401	11	0.111111
chr1	150704568	T->C	6							17.1833	20	0.293103							9.83299	11	0.285714													14.0093	10	0.388889	24.5094	10	0.125	10.7233	19	0.285714	9.28256	10	0.236842
chr1	150704585	T->C	9							13.0356	17	0.613636	31.3716	23	0.348214				8.42827	10	0.166667				5.23003	9	0.470588							8.04238	6	0.83871	15.5969	6	0.232143	9.95731	16	0.230769	8.06117	8	0.636364
chr1	150704587	T->C	7										28.5706	21	0.117647				8.42827	10	0.1				5.23003	9	0.294118							8.04238	6	0.677419				9.19137	14	0.138889	8.06117	8	0.212121
chr1	150704605	T->C	8							13.9244	16	0.382979	17.9266	16	0.21875				5.89979	9	0.285714													8.82067	8	0.5	18.9391	9	0.117647	7.91479	12	0.258065	12.2139	8	0.2
chr1	150704613	T->C	8							10.9618	12	0.324324													6.46063	9	0.47619				5.08062	4	0.368421	7.52351	7	0.586207	19.2176	9	0.362319	5.36163	9	0.238095	10.2597	7	0.333333
chr1	150704653	T->C	8							12.4431	11	0.309524	10.6439	15	0.105263				5.05696	7	0.277778				7.69122	13	0.08				6.41763	6	0.125	13.7499	10	0.132075	24.7879	12	0.247191
chr1	150704659	T->C	7							12.7393	12	0.139535	11.7644	16	0.0714286										7.07592	12	0.0869565	6.92728	6	0.5	6.41763	6	0.0833333	15.5659	11	0.433333
chr1	150704660	T->C	5																									6.92728	6	0.125	6.41763	6	0.333333	15.5659	11	0.1	17.5465	10	0.126984
chr8	11700213	T->C	14							30.2189	14	0.166667	28.0104	21	0.41	14.1742	16	0.130435	12.9234	17	0.195652	28.6236	22	0.23				51.0887	26	0.220339	46.5278	27	0.344828	65.1173	18	0.370518	69.9076	20	0.219124	17.3615	17	0.176471	59.8481	23	0.220408				9.60029
chr8	11700218	T->C	11							23.7011	11	0.0625	20.4476	17	0.178082				9.2711	13	0.181818	20.609	19	0.236111				36.0796	26	0.168	35.2969	26	0.295455				54.5892	18	0.178571	12.5105	14	0.204082	35.176	20	0.159722
chr8	11700229	T->C	3																8.70922	11	0.0645161																						26.8706	17	0.109091	21.9489	6	0.214286
chr8	11700235	T->C	11							20.1459	10	0.117647	14.5654	11	0.0769231	5.85455	8	0.105263	8.14733	12	0.103448							34.0591	25	0.0762712	25.9379	22	0.154639	18.1602	13	0.171429	48.4618	18	0.0804598							20.3811	5	0.205128	6.64635
chr8	11700243	T->C	12										10.924	12	0.179487				7.86639	13	0.214286							42.141	27	0.267123	25.9379	22	0.195876	15.5659	14	0.133333	43.727	20	0.407643	5.36163	10	0.190476	30.5347	22	0.368	9.40666	6	0.194444	6.40019
chr8	11700251	T->C	14							21.331	18	0.361111	20.4476	17	0.219178	8.01149	12	0.230769	12.0805	17	0.255814	14.598	20	0.27451				44.45	29	0.324675	26.4727	24	0.313131	29.8346	18	0.347826	36.7641	19	0.378788	10.9786	13	0.395349	33.2218	23	0.227941				7.13867
chr8	11700261	T->C	14							28.7376	24	0.42268	23.5287	20	0.369048	10.1684	15	0.515152	12.6424	19	0.266667				5.53768	9	0.333333	55.4182	34	0.432292	35.5643	26	0.308271	32.9478	21	0.385827	38.7137	23	0.381295	13.0211	17	0.470588	44.2143	26	0.138122				6.89251
chr8	11700274	T->C	8							31.4039	28	0.141509	24.369	23	0.0574713							18.0329	22	0.0793651	5.53768	10	0.166667							31.1318	19	0.0666667				13.5317	19	0.132075	41.7715	24	0.210526				5.90787
chr8	11700283	T->C	12													11.7091	19	0.263158	16.0137	21	0.315789	23.7576	23	0.0722892				56.2841	35	0.117949	36.6339	28	0.0583942	31.6506	20	0.0819672	30.3583	19	0.229358	15.3189	23	0.0666667	44.4586	26	0.175824	6.2711	4	0.5	5.41555
chr8	11700284	T->C	13							43.847	36	0.331081	29.4109	29	0.390476	14.1742	20	0.152174	18.8231	21	0.343284							64.366	36	0.237668	36.0991	28	0.607407	31.6506	20	0.196721	30.3583	19	0.422018	17.3615	23	0.264706	45.9243	27	0.324468				7.38484
chr8	11700305	T->C	14							98.3595	51	0.277108	62.183	40	0.234234	34.8192	33	0.212389				95.0304	34	0.246988	13.2289	19	0.162791	97.8478	41	0.238938	39.5754	32	0.22973	37.6176	18	0.372414	45.1196	25	0.425926	49.5313	36	0.247423	59.8481	28	0.134694				37.4165
chr8	11700310	T->C	13							115.247	53	0.107969	72.827	42	0.130769	34.8192	34	0.0619469	60.9645	34	0.133641							88.0342	40	0.0819672	40.9124	32	0.0849673	32.1695	16	0.25	41.2204	23	0.128378	59.4886	38	0.154506	56.6725	28	0.150862				45.5398
chr8	11700324	T->C	16							163.241	56	0.194192	105.599	44	0.177719	40.6737	39	0.166667	85.9684	40	0.22549	131.096	43	0.0764192	16.613	23	0.0925926	114.589	44	0.153652	45.4582	37	0.164706	29.0563	18	0.330357	52.361	27	0.12234	100.084	45	0.163265	55.9397	30	0.104803	27.4361	11	0.0857143	62.7711
chr8	11700363	T->C	16							171.537	60	0.28152	121.005	51	0.215278	30.1971	28	0.173469	80.9114	43	0.194444	110.487	42	0.0932642	22.766	28	0.121622	147.205	53	0.292157	68.9895	50	0.166667	61.7447	34	0.344538	100.266	41	0.241667	115.147	57	0.168514	81.5888	41	0.254491	29.5265	14	0.123894	61.048
chr8	11700373	T->C	14							136.281	52	0.245652	93.5546	45	0.296407				56.7504	36	0.0693069	63.2582	33	0.248869	18.4589	24	0.0833333	122.382	46	0.143868	62.3045	44	0.128755	60.4475	33	0.223176	93.5814	36	0.357143	93.1902	49	0.221918	76.2147	39	0.375				38.6473
chr8	11700396	T->C	14										29.9711	29	0.261682				12.0805	20	0.162791	14.0256	15	0.122449	11.9983	16	0.25641	76.4887	41	0.143396	42.7842	34	0.10625	43.0656	29	0.186747	62.1091	25	0.112108	23.2337	26	0.142857	55.9397	34	0.248908	8.88407	6	0.235294	9.10796
chr8	11700413	T->C	10							19.2571	21	0.0923077							6.74262	13	0.25				8.61417	11	0.0714286	38.9659	32	0.148148	24.3335	25	0.142857	21.7922	20	0.297619	43.17	16	0.180645	7.91479	13	0.225806
chr8	11700418	T->C	11							12.7393	16	0.255814	7.2827	13	0.230769							5.15225	6	0.555556	7.38357	9	0.208333	27.9978	27	0.443299	19.7877	21	0.418919	18.1602	16	0.385714				5.61695	8	0.136364	30.0462	20	0.365854
chr8	11700427	T->C	8							6.22153	11	0.428571																15.5864	20	0.240741	12.033	14	0.222222	7.26408	11	0.428571	17.268	7	0.0645161				15.1452	14	0.0806452
chr1	184761123	T->C	13							8.88791	9	0.666667	11.2041	14	0.65				10.9568	14	0.717949	58.3922	37	0.823529	80.2963	38	0.333333							11.6744	8	0.755556	16.711	8	0.9	5.61695	7	0.909091	49.3441	25	0.544554	37.3653	21	0.286713	5.90787
chr1	184761124	T->C	10																10.9568	14	0.282051	56.961	36	0.286432	80.604	39	0.0839695							11.6744	8	0.177778	16.711	8	0.0666667	5.61695	7	0.545455	50.5655	25	0.169082	37.3653	21	0.188811	5.66171
chr1	184761129	T->C	8							9.7767	10	0.151515	11.2041	14	0.325				12.0805	13	0.209302	59.2509	36	0.178744										11.6744	8	0.4				6.38289	9	0.12	59.3595	28	0.090535
chr1	184761162	T->C	10							15.9982	18	0.111111	17.3664	18	0.0806452				17.6994	15	0.111111	108.77	42	0.0868421										30.6129	16	0.161017	25.902	11	0.182796	8.68074	13	0.0588235	177.59	44	0.202201				11.0773
chr1	184761179	T->C	11							19.5534	20	0.121212	16.5261	19	0.135593				21.0707	13	0.0533333	120.219	43	0.257143										31.9101	14	0.292683	28.4086	13	0.0686275	9.95731	14	0.0769231	207.392	48	0.186101				15.262
chr1	184761188	T->C	11							28.145	24	0.273684							26.1276	14	0.344086	135.676	45	0.337553	162.439	55	0.0530303							30.6129	14	0.059322	30.0797	14	0.166667	11.7445	16	0.152174	226.446	51	0.0647249				22.4007
chr1	184761219	T->C	6							35.2554	26	0.0588235	23.8088	27	0.0941176				26.6895	16	0.0947368													30.0941	12	0.0862069	37.3212	16	0.119403				246.232	53	0.265873
chr1	184761229	T->C	8										24.369	27	0.183908							179.184	49	0.190096										26.7214	10	0.563107				11.7445	16	0.152174	213.987	49	0.537671				46.0321
chr1	184761270	T->C	8							30.2189	24	0.137255	23.2486	28	0.060241							134.245	46	0.0575693				9.23637	7	0.21875				27.7592	10	0.0654206				8.93605	17	0.142857	175.88	45	0.0736111				41.6012
chr1	184761271	T->C	4							29.6264	23	0.07																9.23637	7	0.125				23.8677	9	0.076087							160.979	45	0.200303
chr1	184761274	T->C	14							29.3301	23	0.717172	21.2879	26	0.710526				17.4184	20	0.532258	119.933	45	0.761337	155.67	60	0.118577	6.63864	5	0.869565				20.4951	8	0.632911	28.4086	8	0.872549	8.1701	16	0.78125	145.345	44	0.803361	77.3436	23	0.378378	39.632
chr1	184761288	T->C	8							27.8488	21	0.0531915	20.1675	23	0.138889				19.666	20	0.0714286	101.614	38	0.152113										18.9385	9	0.328767							122.139	40	0.336				31.0163
chr1	184761289	T->C	3																									6.92728	6	0.208333				18.9385	9	0.0821918
chr1	184761293	T->C	10							27.8488	21	0.12766	21.568	24	0.0779221							97.8928	39	0.0818713				6.92728	6	0.333333				20.7545	11	0.0625				8.93605	19	0.0571429	126.536	41	0.0791506				30.7701
chr1	184761312	T->C	13							13.9244	14	0.276596	12.0445	15	0.55814				11.2377	13	0.175	44.6528	36	0.923077	138.134	52	0.077951							13.4904	8	0.75	23.6739	8	0.576471	9.702	17	0.5	95.0241	42	0.74036	83.0921	24	0.18239	19.2006
chr1	184761320	T->C	10							11.8505	13	0.2	8.12301	12	0.275862				12.0805	13	0.162791	47.5152	34	0.650602										15.5659	10	0.383333				8.42542	15	0.181818	106.017	40	0.695853				16.739
chr1	184761354	T->C	3							13.9244	16	0.0851064																5.19546	5	0.333333										7.65947	12	0.0666667
chr1	184761361	T->C	6							18.9609	19	0.25	19.3272	23	0.0869565																						18.1036	8	0.138462				151.208	43	0.0678514				19.6929
chr17	73940055	T->C	11							35.2554	25	0.193277	14.8455	21	0.0943396	8.93589	17	0.103448	72.4831	41	0.0697674							14.4318	10	0.1	21.9269	24	0.097561							22.7231	30	0.11236	10.9925	13	0.133333				11.5696
chr17	73940060	T->C	6																															10.1178	7	0.230769	9.19103	6	0.424242	22.7231	30	0.0561798	10.9925	13	0.0888889				11.8157
chr17	73940067	T->C	15							32.589	24	0.472727				8.93589	20	0.241379	74.4497	40	0.241509	6.2972	7	0.5	25.8425	31	0.130952	17.0296	14	0.237288	20.3225	22	0.289474	6.22636	5	0.333333	8.91252	5	0.28125	21.7018	27	0.282353	13.191	14	0.259259	63.4949	19	0.111111	12.8004
chr17	73940068	T->C	9							31.4039	23	0.235849	16.5261	26	0.152542	9.24402	21	0.1	75.0116	41	0.11236	6.2972	7	0.272727										6.22636	5	0.333333	8.91252	5	0.0625	20.9359	26	0.121951
chr17	73940094	T->C	15							18.0721	18	0.47541	10.924	19	0.282051	8.31962	19	0.37037	55.6266	35	0.343434	5.43849	7	0.210526	25.2272	28	0.109756	15.0091	15	0.269231	15.2419	17	0.333333				6.12736	4	0.227273	12.5105	21	0.55102	21.4965	17	0.488636	55.6561	20	0.159624	8.61564
chr17	73940095	T->C	10							18.9609	19	0.125	12.0445	20	0.0697674	8.62776	20	0.107143	55.3457	35	0.137056	5.43849	7	0.210526				15.875	16	0.0727273	16.5789	18	0.0967742							12.5105	21	0.122449							8.61564
chr17	73940109	T->C	10							19.5534	20	0.272727	10.0837	16	0.305556				41.2985	31	0.183673							12.9886	14	0.155556	12.5679	15	0.212766	9.59897	5	0.243243				9.44668	16	0.108108	18.0766	14	0.135135
chr17	73940120	T->C	13							13.9244	17	0.574468	6.44238	12	0.217391	6.47082	15	0.285714	29.499	26	0.371429				18.7666	22	0.114754	9.81365	11	0.470588	9.35904	14	0.571429	6.48579	3	0.52				6.63821	12	0.230769	19.0537	14	0.525641	22.4715	13	0.162791	5.16938
chr17	73940166	T->C	7										5.32197	7	0.157895				23.3182	30	0.0722892							10.6796	12	0.216216				5.70749	4	0.454545	8.07697	4	0.172414	7.14884	13	0.178571				30.5716	14	0.162393
chr17	73940167	T->C	11							12.4431	18	0.214286	5.32197	7	0.263158				23.3182	30	0.156627				17.8436	23	0.0689655	10.6796	12	0.378378	8.82424	14	0.151515	5.70749	4	0.272727	8.07697	4	0.413793	7.14884	13	0.214286	6.10695	4	0.4	30.5716	14	0.0940171
chr17	73940203	T->C	12							19.2571	21	0.276923	7.2827	10	0.307692	7.70335	15	0.2	32.3084	37	0.182609	5.15225	7	0.5	10.1524	15	0.151515	9.81365	13	0.235294	15.5093	17	0.327586							10.9786	18	0.348837	7.81689	6	0.125				7.13867
chr17	73940215	T->C	7							15.702	18	0.0754717	7.00259	10	0.08	7.08709	14	0.0869565	36.5225	41	0.0846154										14.9745	15	0.0892857							12.5105	18	0.285714							7.38484
chr17	73940231	T->C	9							35.5516	26	0.375				12.0172	22	0.358974	61.2455	46	0.105505	6.2972	8	0.727273							12.3005	12	0.326087	5.70749	5	0.681818				18.8934	25	0.472973							9.60029
chr17	73940232	T->C	9							36.4404	27	0.317073				12.9416	23	0.166667	68.55	46	0.118852	7.44214	9	0.269231							12.5679	13	0.170213							19.1487	26	0.146667							10.3388
chr17	73940233	T->C	7							38.218	28	0.147287				12.9416	23	0.190476	73.326	47	0.0804598										18.7181	14	0.128571							20.4253	27	0.2375							10.3388
chr17	73940277	T->C	5							56.5863	37	0.0628272	18.4868	22	0.0909091							7.44214	7	0.0769231													12.2547	6	0.25				12.7025	13	0.0961538
chr17	73940299	T->C	11							39.9956	28	0.355556	11.4843	16	0.243902	20.3369	24	0.409091	80.0686	42	0.140351							34.6364	20	0.0916667				12.9716	9	0.66				22.4678	25	0.181818	10.504	11	0.116279	27.6974	11	0.103774	9.60029
chr17	73940307	T->C	15							33.1815	25	0.848214	8.40311	14	0.766667	20.9531	25	0.970588	67.1452	37	0.895397				21.5354	19	0.885714	28.2864	15	0.94898	18.1833	24	0.911765	12.9716	9	1	8.91252	4	1	22.9784	24	0.933333	10.504	11	0.976744	27.6974	12	0.811321	8.8618
chr1	89649314	T->C	6							8.88791	8	0.133333							8.99016	15	0.0625							6.35001	7	0.0909091				84.3152	27	0.196923	36.2071	14	0.0692308							7.83888	3	0.666667
chr1	89649327	T->C	10							9.48043	10	0.28125	8.40311	12	0.1				7.86639	12	0.321429	5.15225	7	0.166667				5.77273	6	0.85				82.2398	29	0.523659				16.3402	20	0.109375	14.1681	16	0.655172	7.83888	3	1
chr1	89649369	T->C	11							5.92527	9	0.65	6.72249	10	0.625				9.2711	12	0.515152	10.3045	9	0.833333	6.76827	11	0.5	8.08183	7	0.714286				70.0465	30	0.762963	14.7614	6	0.773585	9.95731	14	0.461538	11.7253	9	0.625
chr1	89649379	T->C	9							6.22153	10	0.428571	7.00259	10	0.28				11.2377	14	0.45	9.73203	7	0.823529	6.76827	10	0.363636							77.57	33	0.698997				9.44668	17	0.351351	12.7025	9	0.711538
chr1	89649395	T->C	8							13.9244	15	0.382979	7.5628	11	0.0740741				11.2377	14	0.075	9.44579	8	0.181818	11.0754	15	0.388889							92.6171	35	0.134454				13.5317	25	0.0566038
chr1	89649419	T->C	10							13.9244	13	0.276596							8.99016	11	0.0625	8.58708	8	0.166667	12.6136	18	0.121951	9.23637	7	0.125	9.35904	11	0.285714	114.15	38	0.281818	25.6235	11	0.119565	13.0211	22	0.137255	19.5422	17	0.25
chr1	89649424	T->C	9							14.5169	14	0.285714							7.02356	9	0.16				12.306	17	0.175				9.35904	11	0.171429	116.225	39	0.149554	26.459	13	0.147368	13.0211	22	0.0980392	20.7636	18	0.2
chr1	89649441	T->C	4																			5.72472	7	0.3										93.9142	35	0.0690608	23.6739	12	0.0823529	14.8083	23	0.0517241
chr1	89649462	T->C	12							10.6655	15	0.777778	8.96332	11	0.46875				8.70922	12	0.645161	5.15225	5	1	5.53768	11	0.388889	10.3909	8	0.972222	9.89384	13	0.594595	76.2729	31	0.758503	22.0028	13	0.670886	10.7233	16	0.738095	16.1223	15	0.924242
chr1	89649463	T->C	10							10.6655	15	0.138889	9.80363	12	0.0857143				8.99016	12	0.15625							10.3909	8	0.25	9.62644	12	0.0833333	70.3059	31	0.184502	19.2176	13	0.26087	11.7445	16	0.108696	16.1223	15	0.378788
chr1	89649468	T->C	3							11.258	16	0.0789474										5.15225	5	0.222222																			12.2139	13	0.18
chr1	89649501	T->C	5										17.9266	17	0.078125				13.2043	14	0.0638298							8.37046	6	0.206897										16.3402	19	0.078125				6.00981	3	0.608696
chr1	89649522	T->C	10							12.4431	13	0.142857	15.4057	15	0.0545455				11.2377	12	0.225	6.2972	7	0.727273	7.07592	11	0.304348							65.1173	23	0.262948	18.1036	7	0.553846	17.8721	21	0.171429				6.00981	3	0.608696
chr1	89649541	T->C	7							15.1094	14	0.0784314							11.7996	13	0.119048	7.44214	7	0.192308										55.7778	21	0.12093	13.0903	6	0.404255	13.787	17	0.0555556				6.00981	3	0.391304
chr1	89649559	T->C	5																			5.15225	4	0.388889	5.23003	9	0.117647							52.924	24	0.0833333							5.61839	5	0.391304	5.48722	2	0.571429
chr2	37329180	T->C	7							9.48043	10	0.09375	5.04187	6	0.111111				7.3045	7	0.0769231	7.44214	8	0.153846	9.53711	11	0.129032							9.59897	6	0.459459							11.9696	13	0.102041
chr2	37329214	T->C	9	5.58525	8	0.444444	13.8784	20	0.1875										5.89979	5	0.619048				6.15298	9	0.6										31.4723	11	0.230088	12.2552	17	0.375	5.86267	7	0.291667
chr2	37329217	T->C	4	5.58525	8	0.222222				9.18417	11	0.0645161																									31.4723	11	0.19469
chr2	37329261	T->C	7				11.2762	20	0.0769231	9.48043	11	0.1875	7.00259	11	0.08				6.74262	8	0.166667													9.33953	6	0.361111				9.702	17	0.157895
chr2	37329283	T->C	15	6.20584	8	0.5	20.3839	28	0.148936	8.59164	12	0.172414	8.68321	11	0.129032	9.24402	13	0.233333	9.2711	11	0.121212				6.76827	11	0.136364	9.52501	8	0.30303				9.8584	7	0.210526	8.91252	5	0.25	13.787	21	0.240741	8.79401	10	0.138889				6.40019
chr2	37329300	T->C	7																						6.46063	9	0.0952381	13.2773	10	0.0652174				5.18863	4	0.4	11.4192	5	0.0731707	16.5955	24	0.153846							8.8618
chr2	37329301	T->C	3																															7.00465	5	0.296296	13.9258	6	0.16										8.8618
chr2	37329307	T->C	17	8.06759	12	0.461538	24.2872	32	0.357143	7.70285	11	0.423077	6.72249	9	0.25	9.86029	13	0.1875	11.5186	15	0.195122	5.72472	5	0.15	6.46063	10	0.47619	14.4318	11	0.34	6.95243	9	0.384615	5.70749	4	0.909091	15.8754	7	0.526316	19.6593	25	0.38961	13.6796	11	0.25				9.60029
chr2	37329314	T->C	9				24.7209	33	0.0526316										12.9234	16	0.195652	5.72472	5	0.45	6.46063	10	0.0952381	14.7205	11	0.117647				5.70749	4	0.227273	15.8754	7	0.263158				14.1681	12	0.258621
chr2	37329320	T->C	3							7.99912	12	0.296296										5.72472	5	0.3										9.59897	5	0.189189
chr2	37329331	T->C	12										5.32197	5	0.157895	12.3254	13	0.125	11.2377	15	0.1	5.43849	4	0.263158	7.38357	12	0.0833333	15.0091	11	0.192308				6.22636	3	0.291667	13.0903	6	0.489362	20.6806	25	0.0987654	16.1223	14	0.151515				7.87716
chr2	37329347	T->C	12	6.82642	11	0.545455	12.5773	21	0.206897	6.22153	9	0.380952				8.62776	11	0.428571	10.1139	14	0.333333				6.15298	12	0.15	10.3909	9	0.444444				7.26408	4	0.75	15.3184	8	0.345455	15.5743	21	0.262295	12.2139	11	0.36
chr2	37329352	T->C	12				11.7099	20	0.148148	6.22153	9	0.285714				9.24402	12	0.266667	10.6758	14	0.0526316				8.61417	14	0.214286							7.26408	4	0.642857	17.825	9	0.3125	16.3402	22	0.078125	12.4582	11	0.294118				5.90787
chr2	37329377	T->C	3							5.33274	8	0.166667													8.61417	15	0.0714286							7.78295	6	0.3
chrX	73485774	T->C	4																11.2377	13	0.275	9.44579	9	0.333333				5.77273	5	0.2													8.06117	5	0.212121
chrX	73485807	T->C	9							8.59164	17	0.310345	10.6439	16	0.0526316				21.9135	24	0.282051	15.1705	14	0.169811				8.37046	9	0.172414				9.33953	6	0.305556				6.89352	10	0.222222	14.4124	11	0.389831				10.8311
chrX	73485812	T->C	9							8.59164	17	0.310345							19.9469	22	0.28169	13.1669	13	0.326087				8.37046	9	0.310345				10.8961	7	0.380952	5.84884	4	0.142857	5.36163	9	0.285714	9.77112	9	0.575				10.8311
chrX	73485833	T->C	8				5.2044	10	0.25	9.18417	17	0.225806	12.3246	18	0.136364				17.4184	20	0.177419																9.19103	5	0.666667	5.61695	11	0.136364	16.3666	15	0.313433				9.10796
chrX	73485847	T->C	5							10.6655	18	0.166667																						15.8253	12	0.163934	5.84884	4	0.142857				21.985	18	0.277778				8.61564
chrX	73485863	T->C	5							10.073	13	0.235294										12.5944	14	0.0681818										13.231	12	0.196078	8.91252	4	0.09375										6.64635
chrX	73485889	T->C	8							7.99912	9	0.148148				6.16268	11	0.25	24.442	26	0.126437	24.0438	18	0.190476										12.1933	12	0.382979				5.61695	13	0.136364	24.4278	19	0.17				8.36948
chrX	73485924	T->C	8							14.5169	11	0.0816327	19.6073	25	0.0857143	7.08709	11	0.0869565	23.0373	20	0.0853659	28.9099	15	0.0594059				7.50455	7	0.153846				7.78295	6	0.4							14.901	11	0.163934
chrX	73485925	T->C	10							14.5169	11	0.244898	19.6073	25	0.185714	7.08709	11	0.26087	23.0373	20	0.329268	28.9099	15	0.39604				7.50455	7	0.346154				7.78295	6	0.533333				5.10631	10	0.25	14.901	11	0.557377				6.64635
chrX	73485932	T->C	6										14.8455	20	0.0566038	7.08709	11	0.130435	18.5422	16	0.242424	25.7613	13	0.266667																			12.9467	9	0.226415				6.15403
chrX	73485980	T->C	8							5.62901	9	0.210526	5.88218	11	0.0952381				15.1709	16	0.222222	11.1632	9	0.0512821										7.00465	8	0.518519	7.79845	5	0.25				8.54973	7	0.542857				5.66171
chrX	73485988	T->C	8							6.22153	9	0.380952	5.88218	11	0.333333				15.4518	17	0.236364	12.0219	10	0.357143				11.5455	16	0.25							8.07697	6	0.448276				8.54973	7	0.314286				5.90787
chrX	73486004	T->C	6							8.59164	11	0.241379	8.68321	14	0.129032							16.0292	14	0.303571				13.8546	18	0.229167				10.1178	12	0.384615													8.61564
chrX	73486008	T->C	5							8.59164	11	0.0689655	9.80363	15	0.0571429																			10.1178	12	0.333333	6.68439	5	0.458333										8.61564
chr7	44872376	T->C	6							7.40659	13	0.32				8.01149	13	0.153846	5.61885	9	0.1													14.0093	13	0.240741							17.3437	16	0.15493
chr7	44872419	T->C	9	6.20584	9	0.6	16.9143	22	0.564103							6.47082	10	0.619048							40.6096	32	0.272727	11.2568	8	0.717949													11.4811	11	0.744681	13.3261	6	0.196078	5.16938
chr7	44872421	T->C	6	6.20584	9	0.9	16.0469	20	0.189189																40.9173	33	0.075188																			16.9842	7	0.369231	5.16938
chr7	44872427	T->C	7				17.348	22	0.375							5.54641	11	0.333333							39.3791	34	0.195312	10.1023	8	0.4							6.40587	6	0.347826				11.2368	11	0.73913
chr7	44872437	T->C	5				17.7817	23	0.170732	5.62901	7	0.263158				5.54641	11	0.222222										12.1227	10	0.0714286
chr7	44872466	T->C	7				19.9502	22	0.0652174										10.1139	15	0.333333	8.58708	10	0.133333				10.6796	11	0.162162				8.30181	6	0.21875				10.2126	18	0.2	8.79401	11	0.111111
chr7	44872473	T->C	13	5.58525	9	0.666667	19.0828	21	0.386364										11.2377	16	0.5	9.73203	12	0.617647	27.6884	30	0.166667	14.1432	13	0.346939				9.33953	8	0.666667	9.46955	7	0.352941	12.7658	21	0.54	8.54973	10	0.342857	17.2455	6	0.0909091
chr7	44872480	T->C	7				17.7817	21	0.121951													8.87332	11	0.258065				13.5659	13	0.319149							8.35549	6	0.2	13.0211	20	0.0588235	8.30545	10	0.352941
chr7	44872487	T->C	9																13.7662	18	0.122449	10.0183	12	0.228571				14.7205	15	0.196078				8.82067	7	0.441176	10.0266	7	0.277778	15.0636	22	0.101695	12.2139	13	0.28
chr7	44872505	T->C	15				14.7458	18	0.529412							6.16268	15	0.35	14.3281	18	0.392157	16.0292	16	0.428571	35.6873	31	0.310345	12.1227	13	0.5	5.08062	8	0.421053	7.00465	6	0.851852	6.12736	4	0.272727	15.0636	23	0.322034	11.9696	12	0.693878	12.0196	5	0.195652	6.89251
chr7	44872511	T->C	11				14.7458	18	0.0882353										13.2043	16	0.191489	15.1705	16	0.339623	35.3796	30	0.0695652	12.1227	13	0.0952381	5.08062	8	0.105263	7.00465	6	0.148148				14.8083	22	0.12069	12.4582	12	0.490196				7.13867
chr7	44872516	T->C	9													5.85455	14	0.210526				15.1705	16	0.0943396							5.88282	9	0.136364	8.30181	7	0.0625	6.12736	4	0.181818	14.2977	21	0.0892857	12.4582	12	0.254902				7.87716
chr7	44872517	T->C	4																															8.30181	7	0.125	6.68439	5	0.25							14.6326	6	0.178571	8.12332
chr17	42877044	T->C	3	21.7204	21	0.114286				5.33274	9	0.222222																						6.22636	6	0.166667
chr17	42877084	T->C	4	35.3733	30	0.0877193																16.3155	16	0.0701754																			8.54973	10	0.2				8.36948
chr17	42877104	T->C	4							10.3692	17	0.0857143										15.4568	16	0.111111										6.48579	7	0.08	7.24142	4	0.307692
chr17	42877107	T->C	7	35.3733	30	0.157895				9.7767	16	0.121212							7.58545	13	0.111111	14.3118	15	0.12	11.9983	20	0.0769231							6.22636	6	0.666667							8.30545	10	0.411765
chr17	42877139	T->C	6	32.2703	29	0.0769231				8.29538	11	0.25	5.88218	8	0.0952381																			7.78295	6	0.233333							11.7253	10	0.0833333				6.40019
chr17	42877140	T->C	5	27.3057	28	0.0909091				6.5178	10	0.181818													10.7677	16	0.142857										5.57032	3	0.25				9.77112	9	0.35
chr17	42877148	T->C	6	26.0645	28	0.261905				5.62901	9	0.684211	6.16228	9	0.772727										7.99887	12	0.346154										8.634	4	1				9.03828	9	0.648649
chr17	42877175	T->C	4										5.88218	7	0.285714							9.15956	8	0.21875													7.24142	5	0.115385				15.6338	11	0.171875
chr17	42877178	T->C	4										5.88218	7	0.142857							9.15956	8	0.0625	11.6907	15	0.263158																15.6338	11	0.328125
chr17	42877179	T->C	4										5.88218	7	0.333333							9.15956	8	0.125	11.6907	15	0.210526																15.6338	11	0.078125
chr17	42877204	T->C	4	42.1997	38	0.279412																12.8806	12	0.355556	10.4601	15	0.147059																10.9925	8	0.155556
chr17	42877227	T->C	4				5.6381	10	0.307692													14.3118	14	0.2	10.1524	17	0.272727																11.9696	9	0.795918
chr17	42877235	T->C	5	41.5791	36	0.373134	5.6381	10	0.384615													13.4531	16	0.319149	7.99887	14	0.153846																9.28256	9	0.473684
chr1	150965857	T->C	6										5.04187	8	0.166667										11.0754	10	0.111111	11.2568	11	0.102564	6.15023	7	0.173913
chr1	150965890	T->C	5													7.70335	13	0.28				6.86967	8	0.5				14.1432	13	0.346939	8.28943	9	0.0645161
chr1	150965913	T->C	3																			9.15956	12	0.09375
chr1	150965925	T->C	7													13.5579	19	0.181818	6.46168	7	0.217391	10.0183	13	0.142857				16.7409	18	0.206897	8.02203	12	0.1							5.36163	11	0.0952381
chr1	150965962	T->C	7													10.4766	15	0.147059				9.15956	12	0.15625				19.05	19	0.242424										6.63821	14	0.0769231							9.60029
chr1	150965967	T->C	3																			9.15956	12	0.25				17.3182	17	0.0833333																			10.0926
chr1	150966013	T->C	4																13.4852	19	0.0833333	10.0183	12	0.0571429																7.14884	15	0.0714286							11.5696
chr1	150966028	T->C	5																11.2377	15	0.1	8.01461	11	0.178571													6.68439	3	0.208333										9.10796
chr1	150966031	T->C	3																8.99016	13	0.0625																6.68439	3	0.208333										6.89251
chr1	150966037	T->C	4							6.22153	9	0.142857										6.01096	9	0.333333													6.68439	3	0.291667
chr1	150966053	T->C	4																7.02356	10	0.12										6.41763	5	0.166667																7.13867
chr1	150966058	T->C	6							5.33274	8	0.166667							5.33791	8	0.157895																8.91252	4	0.25										7.631
chr1	150966059	T->C	7																5.33791	8	0.105263							37.8114	26	0.0916031	6.41763	5	0.166667	5.70749	4	0.409091	8.91252	4	0.40625										7.631
chr4	39550978	T->C	8										5.88218	10	0.857143							5.72472	9	0.95				12.9886	14	0.911111	5.08062	9	0.894737				7.51994	7	1	8.42542	17	0.727273	6.35123	7	0.884615
chr4	39551008	T->C	9																8.70922	12	0.548387	6.2972	9	0.863636				14.1432	15	0.408163	25.1357	23	0.680851	18.6791	12	0.527778	12.8117	11	0.76087	11.2339	19	0.795455	28.8248	12	0.330508
chr4	39551018	T->C	10										5.88218	11	0.0952381				10.3949	14	0.162162							13.8546	15	0.0625	28.0771	26	0.133333	19.4574	13	0.08	18.9391	14	0.308824	10.7233	18	0.119048	31.0233	15	0.102362
chr4	39551024	T->C	6							6.81406	12	0.391304	5.88218	11	0.0952381				8.70922	13	0.129032							13.8546	15	0.104167	32.6229	29	0.114754	21.7922	16	0.142857
chr4	39551031	T->C	10							8.29538	14	0.357143	7.00259	13	0.12													15.5864	17	0.0925926	35.2969	32	0.151515	23.6083	17	0.274725	23.6739	15	0.305882	11.9998	19	0.0851064	32.9775	18	0.274074
chr4	39551069	T->C	9							9.18417	14	0.225806							16.5756	16	0.0847458							17.6068	17	0.0655738	35.0295	31	0.0992366	28.278	21	0.110092							32.9775	21	0.0666667				10.0926
chr4	39551107	T->C	6										12.0445	13	0.325581	9.24402	16	0.233333													12.3005	21	0.26087	13.4904	12	0.307692													11.0773
chr4	39551110	T->C	5										12.0445	13	0.139535	8.93589	15	0.0689655				10.0183	13	0.0857143																			5.12984	7	0.0952381
chr4	39551112	T->C	11													8.93589	15	0.137931	11.5186	13	0.195122	10.0183	13	0.2				10.6796	10	0.108108	11.4982	20	0.0930233	11.9339	9	0.152174	17.5465	8	0.111111	7.91479	16	0.193548	5.12984	7	0.238095				9.84645
chr4	39551131	T->C	5										10.6439	12	0.131579							6.58343	8	0.173913				7.50455	8	0.307692	9.35904	16	0.0857143				12.2547	7	0.363636
chr4	39551140	T->C	5										9.52353	11	0.441176							6.2972	7	0.272727				8.6591	10	0.233333				6.48579	5	0.2	6.9629	5	0.36
chr4	39551161	T->C	3																			5.43849	6	0.210526																			9.77112	9	0.15				6.89251
chr4	39551183	T->C	6							14.5169	13	0.265306				9.55216	13	0.0967742										21.0705	16	0.109589				16.6036	12	0.109375							17.8323	19	0.150685				7.38484
chr10	121331745	T->C	3																															5.70749	3	0.636364				8.42542	14	0.212121	10.7482	9	0.0681818
chr10	121331764	T->C	8				5.2044	10	0.25													6.01096	9	0.428571				10.9682	12	0.105263							6.12736	6	0.727273	8.42542	14	0.30303	6.83978	7	0.714286	5.74851	4	0.272727
chr10	121331785	T->C	6				6.0718	11	0.142857													7.44214	11	0.115385				12.4114	13	0.116279							11.9762	9	0.139535							9.14536	7	0.0857143
chr10	121331789	T->C	4				6.0718	11	0.214286													7.44214	11	0.153846																7.65947	14	0.0666667	8.30545	9	0.0588235
chr10	121331812	T->C	7				6.9392	14	0.1875																			10.9682	13	0.447368							7.51994	5	0.259259	6.38289	11	0.12	5.86267	8	0.25
chr10	121331816	T->C	7				6.0718	12	0.214286				7.2827	12	0.153846													11.2568	13	0.128205										6.12758	10	0.166667	5.86267	8	0.25
chr10	121331848	T->C	4																																		5.57032	3	0.25				5.37412	8	0.227273	13.0648	5	0.06
chr10	121331865	T->C	3				5.6381	12	0.153846																			10.9682	12	0.315789
chr10	121331869	T->C	3																									10.6796	11	0.162162																7.57759	2	0.310345
chr10	121331895	T->C	3										5.60207	11	0.2													7.21592	8	0.12							5.57032	4	0.35
chr10	121331945	T->C	4										5.04187	10	0.388889													9.23637	12	0.09375							8.07697	6	0.344828				6.5955	5	0.296296
chr10	121331962	T->C	4																						6.46063	13	0.333333	8.6591	11	0.3							7.51994	7	0.851852							17.5068	11	0.0895522
chr10	121331969	T->C	4				5.2044	10	0.25																6.76827	13	0.136364	7.79319	10	0.222222																17.5068	11	0.0895522
chr20	48122945	T->C	3																															38.6553	20	0.288591							86.7187	35	0.0676056				25.1084
chr20	48122962	T->C	6							23.4048	16	0.0886076										21.7539	13	0.0657895										27.7592	15	0.429907	24.7879	9	0.123596				72.062	31	0.233898				14.2773
chr20	48122986	T->C	6							10.073	10	0.117647	5.88218	8	0.0952381							14.8843	13	0.0769231	8.61417	13	0.0714286										23.3954	12	0.119048				45.9243	26	0.218085
chr20	48122991	T->C	9							8.88791	9	0.2	5.88218	8	0.190476							15.1705	13	0.471698	8.30652	12	0.148148							13.231	9	0.176471	20.6102	11	0.337838	32.9357	30	0.224806	38.3516	25	0.242038				9.84645
chr20	48123039	T->C	6							13.3319	19	0.0888889	11.2041	12	0.125							24.0438	22	0.0952381										16.863	14	0.292308							33.9546	24	0.100719				15.7543
chr20	48123053	T->C	9							11.8505	21	0.5	8.12301	12	0.37931				6.46168	12	0.652174	16.6017	19	0.62069										9.33953	10	0.638889	17.5465	13	0.285714	21.7018	35	0.458824	19.298	22	0.316456				11.3234
chr20	48123075	T->C	8							14.5169	24	0.122449	6.16228	12	0.0909091				7.3045	11	0.153846	16.6017	21	0.431034										6.22636	8	0.125	16.9895	15	0.360656	15.5743	26	0.229508	27.3591	29	0.142857
chr20	48123116	T->C	4							10.073	15	0.176471							5.61885	8	0.1	11.4494	14	0.325																									10.0926
chr20	48123133	T->C	4							8.29538	12	0.107143										6.2972	6	0.272727																			9.03828	12	0.189189				8.8618
chr20	48123134	T->C	4							8.29538	12	0.321429										8.58708	6	0.166667																			13.6796	13	0.25				9.60029
chr20	48123182	T->C	8							13.0356	15	0.136364	7.5628	12	0.0740741							19.7503	13	0.0724638													20.3317	11	0.0821918	33.957	35	0.0827068	23.4507	23	0.114583				12.8004
chr20	48123187	T->C	6							17.1833	19	0.155172										22.3264	15	0.166667																44.4249	39	0.137931	24.9164	26	0.0784314				16.4928
chr20	48123188	T->C	8							18.0721	20	0.147541	9.52353	14	0.0882353							22.8989	16	0.0875										18.9385	14	0.0821918	26.1805	12	0.0851064	48.51	40	0.194737	24.9164	26	0.176471				17.2313
chr11	769359	T->C	8													10.7847	16	0.2	9.2711	11	0.181818							23.6682	14	0.134146	5.88282	8	0.0909091	5.18863	4	0.5				11.9998	20	0.148936							5.66171
chr11	769367	T->C	8													9.86029	14	0.09375	9.2711	11	0.181818										5.88282	8	0.0909091	5.18863	4	0.2				11.9998	20	0.0638298	13.4353	15	0.109091				5.41555
chr11	769388	T->C	5																									8.94774	8	0.322581				5.18863	4	0.85	11.4192	5	0.195122	9.702	15	0.342105	8.06117	9	0.272727
chr11	769410	T->C	3				5.2044	11	0.166667				9.52353	11	0.0588235													11.5455	11	0.3
chr11	769417	T->C	3							11.5543	14	0.102564																															6.10695	6	0.32				7.87716
chr11	769426	T->C	9				6.0718	12	0.214286	11.5543	14	0.128205	12.8848	14	0.152174	9.24402	15	0.2	9.2711	13	0.151515																			17.1062	26	0.104478	8.06117	8	0.242424				7.87716
chr11	769459	T->C	13				9.1077	18	0.142857	18.9609	23	0.203125	23.8088	30	0.105882	23.1101	28	0.24				14.3118	16	0.18				39.5432	27	0.175182	6.95243	11	0.153846				14.7614	9	0.0754717	28.0847	41	0.2	16.8552	15	0.173913				23.3853
chr11	769489	T->C	10							13.6281	20	0.173913	21.568	28	0.220779	24.6507	32	0.1875	21.9135	29	0.0512821							44.45	30	0.0714286							18.6606	10	0.164179	26.5528	36	0.115385	16.1223	15	0.227273				24.8623
chr11	769491	T->C	10							13.6281	20	0.217391	21.8481	29	0.346154	24.6507	32	0.2125	21.6326	28	0.207792	17.1742	18	0.35				43.5841	29	0.112583							18.6606	10	0.0746269	26.5528	36	0.201923							24.8623
chr11	769494	T->C	9							14.8132	21	0.12	19.8874	27	0.0985915				20.7897	27	0.108108	17.1742	18	0.0833333				42.7182	29	0.108108	6.41763	11	0.125										15.1452	14	0.354839				24.1238
chr11	769536	T->C	8							5.33274	8	0.222222	6.72249	11	0.0833333				14.3281	14	0.117647	6.01096	7	0.47619				12.1227	17	0.119048										12.2552	20	0.166667	5.37412	6	0.318182
chr11	769540	T->C	6							5.03648	7	0.235294	5.60207	9	0.3	5.23828	10	0.235294										9.23637	14	0.09375													5.37412	6	0.363636
chr1	38326594	T->C	11	9.30875	13	0.266667				7.99912	9	0.333333	35.013	30	0.144				9.83299	15	0.114286	6.01096	7	0.380952							6.41763	10	0.0833333	19.1979	16	0.243243				10.2126	21	0.075	19.5422	19	0.1875				6.64635
chr1	38326599	T->C	5							7.11033	8	0.0833333										6.01096	7	0.333333																			18.8094	19	0.12987				7.87716
chr1	38326629	T->C	4							10.073	12	0.0588235				5.54641	11	0.222222																11.6744	11	0.0666667	15.8754	9	0.263158
chr1	38326643	T->C	14				5.2044	10	0.416667	9.18417	14	0.677419	32.492	28	0.301724	6.77895	13	0.363636	15.1709	17	0.351852							10.9682	10	0.157895	5.61542	8	0.0952381	10.1178	12	0.666667	17.5465	10	0.444444	15.0636	30	0.389831	7.08406	10	0.793103				12.0619
chr1	38326661	T->C	9							16.2945	22	0.145455				7.70335	16	0.16										8.94774	10	0.0967742				14.0093	15	0.222222	15.3184	9	0.218182				10.2597	10	0.380952				15.0158
chr1	38326683	T->C	7										42.0156	36	0.08	8.01149	16	0.115385	25.2848	24	0.0555556													18.1602	15	0.0571429							13.4353	11	0.127273				12.3081
chr1	38326700	T->C	12	7.447	11	0.25	5.6381	11	0.230769	21.6272	27	0.287671	37.2538	34	0.0977444				21.6326	25	0.12987							10.1023	13	0.171429				25.9432	18	0.61	12.5332	8	0.2	19.9146	31	0.307692	13.9238	10	0.140351				11.0773
chr1	38326728	T->C	15	13.6528	19	0.545455	8.674	15	0.35	19.8497	24	0.343284	49.5784	40	0.214689	5.23828	11	0.352941	16.2947	26	0.310345	6.58343	10	0.26087				12.4114	15	0.186047				32.9478	20	0.692913	18.3821	10	0.5	17.8721	29	0.4	14.6567	11	0.266667				12.3081
chr1	38326738	T->C	7	12.4117	17	0.15				16.5908	23	0.125																						30.8724	19	0.268908	15.8754	9	0.105263				13.6796	10	0.142857				13.785
chr1	38326773	T->C	4				8.674	13	0.2							6.77895	10	0.227273	12.0805	20	0.116279																						14.6567	10	0.283333
chr1	38326774	T->C	9	8.68817	11	0.142857	7.8066	12	0.222222	10.6655	16	0.0555556	42.5758	28	0.0855263	6.77895	10	0.136364	12.0805	20	0.116279																						14.6567	10	0.183333	6.2711	3	0.333333
chr1	38326790	T->C	4																															23.8677	15	0.173913							13.6796	10	0.214286				8.12332
chr13	21948569	T->C	7							10.073	11	0.205882				14.7904	17	0.104167				22.8989	19	0.0875							5.61542	6	0.142857										17.588	15	0.111111				11.3234
chr13	21948570	T->C	15	22.9616	25	0.0540541	9.9751	13	0.0869565	6.5178	10	0.363636	13.1649	17	0.297872	13.866	16	0.311111	9.2711	14	0.181818	20.609	18	0.125				10.6796	11	0.27027	5.61542	6	0.380952	12.1933	11	0.702128	18.3821	7	0.121212	7.40416	17	0.275862							11.0773
chr13	21948575	T->C	8				9.9751	13	0.0869565	7.40659	11	0.2							8.99016	13	0.09375							10.3909	10	0.333333	7.48723	8	0.107143							6.63821	15	0.0769231	13.4353	12	0.163636				12.5542
chr13	21948576	T->C	15	21.0998	25	0.176471	9.5414	12	0.136364	7.40659	11	0.24	12.6047	15	0.266667	12.6335	13	0.219512	8.70922	12	0.419355							10.3909	10	0.333333	8.02203	9	0.233333	11.415	10	0.136364	16.4325	7	0.0508475	6.63821	15	0.230769	13.4353	12	0.109091				12.5542
chr13	21948577	T->C	14	21.7204	26	0.428571				7.40659	11	0.64	12.6047	15	0.266667				8.70922	12	0.258065	17.4604	15	0.360656				10.3909	10	0.305556	8.02203	9	0.633333	11.415	10	0.727273	16.4325	7	0.440678	6.38289	14	0.56	13.4353	12	0.309091				12.5542
chr13	21948578	T->C	14							7.40659	11	0.32	12.6047	15	0.222222	12.9416	14	0.333333	8.70922	12	0.0967742	16.8879	14	0.101695				10.3909	10	0.194444	8.02203	9	0.166667	11.415	10	0.454545	15.0399	6	0.0555556	6.38289	14	0.2	13.4353	12	0.109091				12.5542
chr13	21948624	T->C	4	11.1705	13	0.166667																						9.81365	8	0.0588235				10.1178	9	0.384615							9.52684	12	0.179487
chr13	21948625	T->C	6				5.2044	9	0.25							6.16268	8	0.25										9.81365	8	0.0882353				10.1178	9	0.435897	7.24142	4	0.230769
chr13	21948646	T->C	6																			5.72472	4	0.35				10.6796	8	0.0810811				6.74522	7	0.307692	5.57032	4	0.3										5.16938
chr13	21948647	T->C	7													6.77895	9	0.5				5.72472	4	0.1							5.34802	5	0.2	13.7499	8	0.339623	9.46955	5	0.0588235										6.64635
chr13	21948655	T->C	6	5.58525	5	0.222222																									6.15023	5	0.0869565	14.5282	7	0.428571	10.0266	6	0.666667										6.64635
chr1	9988749	T->C	8										8.12301	11	0.0689655	5.23828	9	0.294118	10.6758	9	0.0526316	9.15956	11	0.625	8.92182	17	0.103448													18.638	28	0.0958904							11.0773
chr1	9988760	T->C	7							7.70285	8	0.115385				6.16268	10	0.25	10.1139	9	0.166667	7.1559	8	0.32	9.22947	18	0.0666667													16.0849	27	0.0634921							9.10796
chr1	9988764	T->C	3							9.18417	9	0.387097																						5.18863	3	0.9													9.10796
chr1	9988766	T->C	8				6.5055	11	0.133333	9.18417	9	0.580645				5.54641	9	0.111111	10.6758	10	0.210526	6.01096	7	0.0952381										5.18863	3	0.35				14.553	25	0.0877193							9.10796
chr1	9988790	T->C	5							6.81406	7	0.347826				5.85455	10	0.157895										7.21592	8	0.16	5.08062	8	0.263158							7.91479	16	0.129032
chr1	9988809	T->C	6				5.6381	12	0.230769				5.04187	7	0.222222				6.74262	11	0.458333							8.94774	9	0.354839										6.63821	14	0.307692
chr1	9988822	T->C	3				7.8066	15	0.222222	5.03648	7	0.352941							7.86639	12	0.142857
chr1	9988826	T->C	7				7.8066	15	0.166667				6.72249	8	0.125				7.58545	12	0.0740741							8.08183	7	0.214286										7.65947	16	0.0666667
chr1	9988834	T->C	6				9.1077	17	0.142857										7.3045	12	0.153846							8.08183	7	0.357143										9.44668	17	0.189189
chr1	9988849	T->C	5				10.4088	18	0.166667										6.74262	11	0.125																			14.2977	23	0.142857	6.10695	6	0.32
chr1	9988851	T->C	7				9.9751	17	0.565217				6.72249	8	0.208333																									13.787	22	0.296296	6.10695	6	0.16				5.90787
chr1	10517276	T->C	16	26.0645	23	0.166667	19.5165	26	0.222222	19.5534	17	0.5	7.5628	14	0.444444	11.401	13	0.324324	7.02356	11	0.36	19.1778	16	0.462687	6.76827	14	0.0909091	26.5546	19	0.152174	9.35904	13	0.2				13.0903	8	0.446809	33.191	39	0.207692	24.1835	14	0.484848	13.3261	7	0.137255	18.4621
chr1	10517290	T->C	12	22.9616	19	0.0540541	19.5165	24	0.0888889	11.5543	12	0.333333	8.68321	15	0.129032	7.39522	11	0.375				20.609	17	0.236111							6.95243	10	0.0769231							31.4038	36	0.130081	14.1681	8	0.258621	13.0648	7	0.14	16.2466
chr1	10517300	T->C	7	16.1352	15	0.115385							5.88218	13	0.238095	7.08709	10	0.217391	8.14733	12	0.172414	20.8952	16	0.191781																26.5528	33	0.0961538							14.5235
chr1	10517306	T->C	6				19.5165	25	0.111111				5.04187	10	0.388889													19.3387	14	0.0746269										24.7656	31	0.123711							14.0312
chr1	10517313	T->C	11				20.3839	27	0.191489	5.03648	9	0.176471	5.04187	10	0.222222	8.62776	11	0.214286	9.2711	14	0.0606061	20.609	17	0.0555556				18.7614	14	0.0615385							6.12736	3	0.318182	25.2763	30	0.10101							12.5542
chr1	10517314	T->C	15	18.6175	15	0.1	21.685	28	0.08	5.33274	10	0.166667	5.88218	11	0.238095	8.93589	12	0.310345	9.83299	15	0.285714	23.7576	18	0.373494	5.84533	9	0.315789	19.6273	15	0.0588235							7.24142	4	0.269231	26.0422	30	0.205882	6.5955	6	0.111111				12.8004
chr1	10517352	T->C	12	17.3763	13	0.142857				6.5178	12	0.636364	5.04187	9	0.166667	5.54641	9	0.388889	14.3281	20	0.235294	22.6127	17	0.43038				11.2568	12	0.282051							8.91252	5	0.125	19.9146	26	0.269231	9.52684	11	0.358974				11.5696
chr1	10517362	T->C	3													6.47082	10	0.285714																									10.504	10	0.0697674				10.8311
chr1	10517380	T->C	4							10.3692	16	0.2							14.609	21	0.0576923										5.61542	8	0.333333
chr1	10517381	T->C	5							10.3692	16	0.0571429				8.31962	14	0.111111													6.68503	9	0.32													9.14536	4	0.314286
chr1	10517383	T->C	4										6.44238	10	0.130435	8.93589	15	0.275862																															13.5389
chr1	10519874	T->C	3																			8.58708	9	0.0666667																			16.6109	11	0.294118	10.1905	5	0.128205
chr1	10519888	T->C	10	13.6528	13	0.363636	11.2762	21	0.346154							5.54641	8	0.277778				8.87332	9	0.290323	7.99887	13	0.230769	6.06137	6	0.142857							16.711	8	0.133333	8.1701	13	0.25	10.9925	8	0.4	9.40666	5	0.194444
chr1	10519909	T->C	4							7.70285	11	0.230769							5.89979	9	0.0952381	9.73203	8	0.0882353																			7.08406	7	0.172414
chr1	10519910	T->C	5				11.2762	20	0.115385	7.70285	11	0.346154													8.61417	13	0.0714286	10.1023	9	0.2										8.68074	13	0.205882
chr1	10519912	T->C	10	9.92934	11	0.1875	12.1436	22	0.214286	7.99912	12	0.259259							5.89979	9	0.0952381	9.73203	8	0.176471	9.22947	14	0.133333	10.1023	9	0.314286							18.3821	9	0.136364	8.68074	13	0.147059				6.7937	3	0.307692
chr1	10519932	T->C	5	13.0323	16	0.0952381	13.011	23	0.233333	7.70285	11	0.192308										6.86967	8	0.291667													12.8117	7	0.173913
chr1	10519936	T->C	6	14.2734	17	0.0869565	14.3121	24	0.151515													8.87332	9	0.0967742	9.22947	11	0.0666667	5.19546	5	0.388889										7.65947	11	0.266667
chr1	10519946	T->C	5	17.9969	19	0.241379	19.0828	27	0.136364	8.88791	12	0.3										9.73203	10	0.205882																8.42542	13	0.0606061
chr1	10519950	T->C	3				17.7817	25	0.097561													8.87332	9	0.290323													10.3051	6	0.0810811
chr1	10519973	T->C	3	12.4117	14	0.1										6.47082	11	0.285714				10.877	11	0.131579
chr1	10519982	T->C	7	13.6528	16	0.363636	16.4806	23	0.263158							8.31962	13	0.296296				8.58708	11	0.166667	5.23003	8	0.176471										13.9258	7	0.1	5.61695	13	0.136364
chr1	184762472	T->C	7							14.2207	18	0.0833333	13.445	18	0.0833333							70.1279	35	0.118367										10.1178	9	0.307692							157.315	49	0.107143				16.4928
chr1	184762473	T->C	3							15.9982	19	0.0555556																5.77273	6	0.2				10.1178	9	0.205128
chr1	184762486	T->C	7							11.8505	16	0.1	10.924	14	0.410256							59.8234	33	0.22488										9.33953	8	0.305556	15.3184	10	0.163636				122.383	45	0.648703				14.2773
chr1	184762498	T->C	4							9.7767	14	0.151515										41.7905	31	0.0753425	22.1507	22	0.0555556
chr1	184762510	T->C	6										10.6439	16	0.0789474				8.14733	9	0.137931	50.3776	34	0.164773										5.44806	5	0.190476							85.4973	37	0.248571				13.5389
chr1	184762522	T->C	5							12.4431	16	0.238095							6.18073	9	0.0909091																						84.7645	37	0.092219	11.7583	8	0.155556
chr1	184762524	T->C	11							12.7393	15	0.348837	11.2041	15	0.775				7.02356	10	0.12	31.1997	29	0.706422	55.9921	29	0.159341							8.82067	7	0.529412	10.0266	6	0.583333				85.9858	38	0.659091				10.3388
chr1	184762568	T->C	8										17.0863	19	0.229508													7.21592	7	0.28				19.9762	12	0.311688	21.7243	10	0.179487				151.452	50	0.493548				12.8004
chr1	184762578	T->C	8							18.3683	23	0.0645161	15.9659	16	0.22807				7.02356	10	0.16	41.218	33	0.298611										17.9008	11	0.202899	21.7243	10	0.217949				165.865	53	0.564065				11.5696
chr1	184762581	T->C	8							18.3683	23	0.145161	14.2853	15	0.0980392				7.02356	10	0.12	38.3556	32	0.268657										16.6036	10	0.265625							162.933	52	0.181409
chr1	184762590	T->C	9							19.2571	22	0.292308	15.4057	17	0.236364				5.33791	9	0.105263							5.77273	6	0.1				18.6791	11	0.361111	17.825	9	0.0625				169.04	50	0.210983				10.3388
chr8	56981463	T->C	4													6.16268	8	0.3	6.46168	7	0.173913																			9.44668	19	0.162162
chr8	56981466	T->C	4													6.16268	8	0.25	6.46168	7	0.26087																5.57032	3	0.15	9.19137	19	0.0833333
chr8	56981473	T->C	9										7.8429	12	0.464286	7.08709	10	0.826087	6.46168	7	0.695652							7.21592	6	0.8							5.57032	3	1	8.68074	18	0.794118	6.35123	6	0.423077	12.0196	5	0.217391
chr8	56981486	T->C	5													6.77895	10	0.363636	5.61885	7	0.15							8.94774	8	0.322581										9.44668	21	0.135135				10.1905	4	0.102564
chr8	56981535	T->C	3													7.08709	11	0.0869565																						5.36163	13	0.238095
chr8	56981550	T->C	7										7.2827	9	0.192308	14.1742	15	0.217391	8.42827	13	0.233333							8.37046	4	0.37931										9.95731	15	0.205128							6.89251
chr8	56981560	T->C	6										6.72249	9	0.0833333	16.023	18	0.134615				5.43849	5	0.473684				9.23637	5	0.09375										10.4679	16	0.219512							7.87716
chr8	56981561	T->C	8										6.72249	9	0.208333	16.023	18	0.115385	11.5186	15	0.097561	5.43849	5	0.210526													5.84884	5	0.190476	10.4679	16	0.121951							7.87716
chr8	56981570	T->C	6										6.16228	9	0.227273	15.7148	17	0.196078	7.86639	12	0.0714286	5.43849	5	0.526316																10.4679	16	0.195122							7.631
chr8	56981584	T->C	9										6.44238	9	0.217391	18.7962	17	0.245902	8.14733	11	0.448276	7.44214	6	0.115385				9.23637	5	0.15625				5.44806	5	0.0952381				9.95731	14	0.128205	5.12984	5	0.333333
chr8	56981589	T->C	11										6.16228	8	0.0909091	20.0287	19	0.276923	8.14733	11	0.310345	7.44214	6	0.269231				9.23637	5	0.34375				5.44806	5	0.190476	8.07697	8	0.172414				5.12984	5	0.238095				6.15403
chr20	18469048	T->C	8							6.22153	8	0.285714	5.32197	9	0.105263													10.9682	8	0.157895	5.34802	11	0.65	5.96693	5	0.478261							5.61839	5	0.391304
chr20	18469054	T->C	5							7.11033	9	0.125																						5.96693	5	0.217391				5.61695	13	0.227273
chr20	18469074	T->C	5													5.54641	9	0.111111										8.6591	7	0.1										5.10631	12	0.15	5.86267	6	0.416667
chr20	18469087	T->C	6							8.88791	10	0.1				5.85455	10	0.578947										7.50455	5	0.307692										7.40416	12	0.37931							5.66171
chr20	18469089	T->C	4							8.88791	10	0.166667	5.60207	10	0.1	5.85455	10	0.210526
chr20	18469109	T->C	5													6.16268	11	0.1	8.14733	13	0.172414																			9.19137	15	0.111111							6.15403
chr20	18469137	T->C	8																9.2711	16	0.181818							12.4114	12	0.348837	5.34802	11	0.1	7.00465	6	0.407407	8.634	5	0.387097	12.5105	19	0.142857	6.35123	6	0.153846
chr20	18469142	T->C	9							10.6655	15	0.222222																12.9886	13	0.0666667	5.34802	11	0.4	7.00465	6	0.296296	8.634	5	0.387097	11.4892	18	0.177778							8.61564
chr20	18469177	T->C	7							7.40659	11	0.12																10.1023	12	0.0571429				8.04238	7	0.322581				9.44668	17	0.108108							9.60029
chr20	18469183	T->C	12				6.0718	12	0.428571	6.22153	8	0.142857				5.54641	7	0.611111				6.86967	7	0.333333				9.23637	10	0.625	5.34802	10	0.65	9.0801	8	0.171429	5.29181	3	0.315789	7.91479	15	0.290323							9.10796
chr20	18469191	T->C	4													5.54641	7	0.277778																7.00465	6	0.148148	5.29181	3	0.684211
chr2	114467500	T->C	7							5.33274	9	0.277778							6.74262	9	0.0833333				7.99887	12	0.153846	16.1637	16	0.196429										8.68074	14	0.0588235	10.2597	10	0.261905
chr2	114467527	T->C	9																11.7996	13	0.285714							19.6273	20	0.220588	6.68503	10	0.08	12.1933	6	0.170213				11.9998	16	0.191489	11.7253	11	0.229167	15.1552	7	0.155172
chr2	114467533	T->C	11	9.92934	13	0.375	13.8784	23	0.28125	10.6655	15	0.361111							12.6424	14	0.333333				8.92182	14	0.241379							13.4904	7	0.769231				11.7445	16	0.369565	12.9467	12	0.396226	15.1552	7	0.155172
chr2	114467556	T->C	13				10.4088	17	0.166667	9.7767	11	0.151515	7.8429	13	0.571429				14.0471	17	0.36	7.1559	7	0.12	8.30652	12	0.0740741				7.75463	10	0.241379	9.33953	5	0.333333				11.4892	17	0.133333	10.9925	11	0.177778				6.15403
chr2	114467557	T->C	13				9.9751	16	0.130435	9.7767	11	0.424242	7.8429	13	0.107143				14.3281	18	0.0980392	7.1559	7	0.12	8.30652	12	0.0740741	21.9364	21	0.381579	7.75463	10	0.172414	9.33953	5	0.138889				11.4892	17	0.0666667	10.0154	10	0.365854				6.15403
chr2	114467588	T->C	3							10.9618	11	0.216216										11.7357	11	0.170732																									8.8618
chr2	114467592	T->C	6							10.9618	11	0.0810811	7.00259	12	0.08				13.4852	20	0.104167	11.7357	11	0.243902				15.5864	14	0.0740741																			8.8618
chr2	114467625	T->C	4																			7.1559	7	0.16				15.5864	11	0.12963
chr2	114467630	T->C	9				10.8425	15	0.28	10.6655	12	0.472222							10.3949	17	0.324324							15.875	10	0.527273	6.15023	11	0.304348				5.29181	3	0.684211	12.2552	18	0.125
chr2	114467639	T->C	10	6.20584	10	0.7	10.8425	15	0.72	5.33274	8	0.722222							7.58545	13	0.777778							18.1841	13	0.666667	6.15023	11	0.695652	5.18863	5	1	5.29181	3	0.684211	10.4679	16	0.780488
chr2	114467665	T->C	6				14.7458	22	0.0882353	6.22153	8	0.238095							10.1139	14	0.0555556							29.7296	20	0.0970874							8.07697	4	0.241379
chr2	3589486	T->C	8							11.8505	16	0.15							8.99016	11	0.125	9.15956	9	0.21875				14.7205	10	0.0588235				6.22636	5	0.208333				12.2552	20	0.0625	18.8094	14	0.142857				6.15403
chr2	3589498	T->C	11	8.68817	12	0.142857	9.1077	16	0.142857	9.7767	13	0.424242	8.12301	13	0.241379	10.1684	17	0.30303	6.18073	8	0.136364							11.2568	7	0.333333				6.22636	5	0.833333							15.6338	12	0.171875
chr2	3589499	T->C	9				9.1077	16	0.190476	9.7767	13	0.363636	8.12301	13	0.172414	10.1684	17	0.151515	6.18073	8	0.136364	7.72838	7	0.185185										6.22636	5	0.208333							15.6338	12	0.078125
chr2	3589500	T->C	6				8.674	15	0.1	9.7767	13	0.30303				10.1684	17	0.0606061																5.44806	4	0.285714							15.6338	12	0.171875
chr2	3589521	T->C	6				5.2044	9	0.166667							14.1742	21	0.0652174	6.74262	9	0.125													6.22636	5	0.458333
chr2	3589525	T->C	10							11.258	14	0.289474	12.6047	15	0.0888889	16.9474	21	0.218182	5.05696	8	0.166667													8.56124	4	0.151515	8.07697	2	0.137931	7.91479	12	0.0645161	14.4124	10	0.389831				10.0926
chr2	3589526	T->C	4				7.3729	10	0.117647										5.61885	9	0.1													10.8961	5	0.142857	14.4828	3	0.269231
chr2	3589538	T->C	4																															11.415	8	0.136364				9.19137	13	0.166667	14.1681	10	0.224138
chr2	3589539	T->C	4													18.7962	18	0.0983607																11.415	8	0.136364				11.4892	14	0.133333	14.1681	10	0.206897
chr2	3589551	T->C	10							10.073	14	0.352941				18.1799	15	0.20339							9.53711	9	0.129032	19.9159	14	0.144928	8.55683	10	0.21875	11.415	8	0.431818	18.6606	6	0.238806	13.787	19	0.148148							12.8004
chr8	11700622	T->C	5							8.88791	16	0.1										11.1632	16	0.384615				7.21592	9	0.32																			5.16938
chr8	11700631	T->C	8							22.516	23	0.0921053							8.14733	12	0.241379	22.3264	22	0.192308				16.7409	16	0.206897							6.40587	6	0.0869565	10.9786	15	0.139535							8.61564
chr8	11700636	T->C	4										12.0445	19	0.116279				15.4518	16	0.0909091																			13.787	20	0.0555556
chr8	11700637	T->C	11							26.6637	28	0.222222	12.0445	19	0.511628				15.7328	17	0.375							21.6477	19	0.4	7.75463	14	0.206897				13.3688	9	0.166667	13.787	20	0.111111	11.2368	10	0.108696				10.0926
chr8	11700676	T->C	16							41.4769	40	0.742857	18.7669	24	0.552239	6.47082	17	0.714286	20.2279	22	0.430556	30.0548	26	0.742857	7.99887	15	0.615385	43.2955	31	0.82	27.8097	27	0.673077	21.5328	18	0.60241	40.9419	22	0.70068	20.1699	33	0.721519	35.4203	22	0.613793	24.0392	9	0.293478	12.3081
chr8	11700677	T->C	16							41.4769	40	0.392857	18.7669	24	0.0746269	5.85455	16	0.210526	20.2279	22	0.152778	29.4823	25	0.126214	7.99887	15	0.0769231	44.1614	32	0.248366	28.3445	28	0.113208	21.5328	18	0.240964	40.9419	22	0.136054	20.1699	33	0.278481	35.4203	22	0.0827586	24.0392	9	0.108696	12.0619
chr8	11700685	T->C	15							42.3657	39	0.741259	18.7669	23	0.597015				21.0707	23	0.2	27.7649	23	0.412371	8.61417	16	0.285714	50.8	36	0.465909	29.1467	29	0.633028	21.2734	18	0.243902	41.4989	22	0.604027	20.9359	36	0.756098	35.6646	23	0.486301	24.5618	10	0.0851064	11.8157
chr8	11700707	T->C	9							53.3274	39	0.0833333	16.246	19	0.12069				23.5992	25	0.142857				9.22947	19	0.1							28.7969	19	0.333333	35.6501	18	0.21875	19.1487	35	0.133333	40.0616	26	0.195122				10.5849
chr8	11700729	T->C	12							89.4716	44	0.102649							44.9508	35	0.06875	81.8635	36	0.0839161	12.306	23	0.1	129.886	49	0.0777778	32.3555	27	0.214876	43.3251	23	0.227545	36.7641	21	0.159091	50.8078	40	0.160804	38.8402	28	0.226415				32.4933
chr8	11700737	T->C	15							97.1744	48	0.371951	47.0574	29	0.190476	55.156	41	0.111732	50.0078	39	0.348315	89.5919	42	0.185304	14.4595	24	0.0851064	134.216	50	0.258065	27.5423	27	0.330097	42.0279	22	0.487654	40.1063	22	0.465278	59.9992	44	0.255319	42.9929	30	0.289773				37.1703
chr4	2940347	T->C	15	31.6498	25	0.196078	35.1297	31	0.259259	18.6646	18	0.412698	19.6073	17	0.342857				7.86639	10	0.107143	16.0292	15	0.392857	11.9983	13	0.0769231	20.4932	17	0.15493	20.8573	19	0.230769	8.04238	8	0.709677	17.268	10	0.564516				12.2139	16	0.5				9.84645
chr4	2940364	T->C	12	23.5822	22	0.210526	26.4557	25	0.196721	20.1459	18	0.441176	18.7669	19	0.0597015							8.30085	10	0.0689655				17.6068	14	0.0819672	16.8463	17	0.349206				15.0399	10	0.388889	9.702	15	0.184211							8.8618
chr4	2940371	T->C	17	22.341	21	0.722222	23.8535	25	0.745455	20.7384	20	0.685714	20.7277	19	0.743243				6.46168	10	0.913043	6.58343	10	0.782609	10.1524	12	0.484848	19.05	12	0.80303	13.6375	15	0.862745	9.0801	8	0.657143	16.1539	11	0.793103	10.7233	16	0.738095	10.7482	15	0.613636	44.159	15	0.0828402	8.61564
chr4	2940400	T->C	5	21.0998	23	0.117647				15.1094	22	0.0588235							8.70922	14	0.0645161	9.73203	13	0.0588235																			10.9925	12	0.244444
chr4	2940413	T->C	11				18.2154	26	0.142857	19.2571	24	0.0923077										8.87332	13	0.16129				11.8341	9	0.121951	33.1577	29	0.145161	9.8584	7	0.0789474	20.0532	12	0.0972222	13.2764	21	0.0576923							10.0926
chr4	2940414	T->C	15	22.341	24	0.138889	17.7817	26	0.097561	19.2571	24	0.153846	20.7277	25	0.135135	7.39522	13	0.208333	10.9568	15	0.153846	8.87332	13	0.129032	14.4595	21	0.0638298				31.2859	28	0.111111	9.8584	7	0.289474	20.0532	12	0.0972222	13.2764	21	0.134615	14.1681	13	0.396552				10.0926
chr4	2940434	T->C	14	23.5822	23	0.105263				18.3683	24	0.370968	25.7695	32	0.26087	8.01149	15	0.192308				11.4494	15	0.15	14.4595	22	0.0638298	17.3182	15	0.0666667	36.3665	30	0.0735294				19.7746	12	0.056338	22.9784	32	0.111111	15.1452	14	0.193548				16.0005
chr4	2940438	T->C	14	22.341	22	0.111111				18.9609	22	0.21875	25.4894	32	0.0879121	8.01149	15	0.269231	14.8899	19	0.0566038	9.73203	12	0.0588235				18.1841	16	0.0634921	37.971	31	0.0633803	9.0801	6	0.142857	22.0028	13	0.0506329	21.9572	31	0.0697674							15.5082
chr4	2940477	T->C	13							27.5525	26	0.430108	46.7773	37	0.203593	8.01149	14	0.153846	21.0707	20	0.0666667	32.6309	17	0.122807							27.2749	23	0.0588235	8.04238	8	0.16129	30.0797	13	0.0740741	29.8719	36	0.0512821	22.2293	19	0.120879				17.9698
chr4	2940485	T->C	11							27.2562	27	0.380435	48.738	38	0.241379	7.08709	13	0.173913	18.5422	18	0.0909091	33.2034	18	0.155172				15.875	18	0.0545455				12.4527	11	0.0625				30.8932	37	0.0991736	20.7636	20	0.0941176				18.4621
chr15	90375494	T->C	11				7.3729	13	0.882353				6.72249	8	0.666667	8.93589	15	0.896552				6.2972	7	1	7.07592	13	0.782609	6.35001	7	0.818182	5.61542	9	0.904762				5.01329	4	1				14.1681	14	1	6.7937	3	0.153846
chr15	90375510	T->C	8				6.9392	12	0.1875				7.00259	8	0.2	8.93589	15	0.37931				6.58343	8	0.391304	7.07592	13	0.0869565	9.23637	11	0.0625	5.61542	9	0.142857										14.6567	15	0.233333
chr15	90375513	T->C	12				6.9392	12	0.3125	5.03648	8	0.470588	7.00259	8	0.12	9.55216	16	0.354839	7.58545	9	0.296296	6.2972	7	0.272727	7.07592	13	0.130435	9.23637	11	0.1875							5.57032	5	0.5	5.61695	10	0.227273	18.5651	16	0.289474
chr15	90375521	T->C	3																			5.43849	6	0.315789				8.08183	11	0.214286													19.5422	17	0.0625
chr15	90375554	T->C	4							10.6655	16	0.361111																6.92728	10	0.0833333										7.65947	18	0.133333	10.504	9	0.0697674
chr15	90375568	T->C	8							8.88791	15	0.866667							9.83299	10	0.885714				6.15298	14	0.7	9.23637	10	0.75										8.68074	20	0.764706	10.2597	8	0.714286
chr15	90375576	T->C	3							8.59164	15	0.103448				5.23828	9	0.235294
chr15	90375581	T->C	5							8.29538	14	0.107143							8.99016	10	0.125																			8.42542	19	0.0909091	11.9696	9	0.408163
chr15	90375593	T->C	4							7.70285	13	0.269231																8.37046	9	0.137931													7.81689	8	0.34375
chr15	90375638	T->C	6							5.03648	9	0.352941				7.70335	7	0.24				7.44214	7	0.0769231													6.9629	7	0.12				7.81689	11	0.21875
chr13	21949016	T->C	3	7.447	11	0.25																																					5.12984	6	0.333333
chr13	21949055	T->C	6	10.5499	9	0.117647										6.47082	6	0.238095				8.87332	9	0.322581													12.2547	8	0.136364	6.89352	10	0.148148
chr13	21949072	T->C	4				7.8066	13	0.111111										5.33791	7	0.105263																						8.54973	7	0.228571
chr13	21949093	T->C	14	24.2028	21	0.0769231	10.8425	18	0.12	8.88791	14	0.366667	14.0052	18	0.24	14.1742	19	0.195652	13.4852	13	0.208333	17.7466	15	0.209677										7.52351	8	0.517241	26.459	16	0.105263	19.1487	23	0.253333	11.2368	10	0.195652				5.41555
chr13	21949105	T->C	5				13.4447	23	0.0645161										24.161	18	0.0813953													7.52351	8	0.275862	31.1938	16	0.0535714
chr13	21949110	T->C	13				13.4447	23	0.129032	17.1833	19	0.344828	23.8088	23	0.105882	24.6507	27	0.1875	25.8467	19	0.228261	26.3337	19	0.0869565				8.37046	9	0.103448				7.52351	8	0.586207	35.093	17	0.190476	32.4251	30	0.0629921	22.4736	16	0.0978261	8.36147	4	0.15625
chr13	21949151	T->C	15	14.2734	15	0.26087	11.7099	20	0.296296	15.9982	12	0.425926	19.0471	18	0.308824	26.8077	27	0.367816	24.442	17	0.367816	18.0329	17	0.253968				7.79319	9	0.259259				11.415	8	0.386364	23.3954	10	0.595238	29.106	28	0.263158	25.4049	17	0.307692				23.8776
chr13	21949165	T->C	15	13.6528	13	0.318182	8.674	14	0.45	15.1094	13	0.568627	11.7644	14	0.285714	22.1857	20	0.416667	14.609	13	0.0576923	12.3082	15	0.302326				7.79319	7	0.222222				12.7121	10	0.755102	14.7614	9	0.735849	21.9572	26	0.337209	24.4278	17	0.44				20.6775
chr13	21949197	T->C	11							10.073	16	0.117647	9.80363	16	0.142857	8.31962	12	0.407407	10.1139	13	0.222222	7.1559	9	0.44				8.94774	8	0.0967742				12.1933	10	0.574468	17.825	11	0.140625				24.9164	19	0.107843				12.3081
chr13	21949211	T->C	6							9.18417	15	0.0967742	12.3246	18	0.0909091				10.3949	12	0.162162	8.87332	12	0.0645161										16.3442	12	0.349206													13.785
chr2	114468124	T->C	5							5.33274	7	0.388889							8.70922	10	0.645161							14.4318	13	0.22										5.61695	10	0.227273
chr2	114468141	T->C	6							8.59164	10	0.172414							16.2947	16	0.0689655							21.6477	20	0.106667				7.00465	4	0.62963				10.4679	15	0.097561
chr2	114468144	T->C	5							9.18417	11	0.354839																21.6477	20	0.16				7.00465	4	0.333333				10.4679	15	0.121951
chr2	114468168	T->C	6				5.2044	10	0.25	9.48043	11	0.15625							23.0373	24	0.195122							26.2659	27	0.197802										12.7658	19	0.06
chr2	114468185	T->C	8				6.0718	12	0.357143	7.11033	9	0.291667							19.9469	20	0.0704225				7.07592	11	0.130435	23.3796	24	0.148148										11.9998	19	0.106383
chr2	114468194	T->C	7										10.0837	14	0.166667				21.3516	20	0.0789474							17.6068	20	0.0983607				7.00465	4	0.148148							5.86267	7	0.0833333	5.74851	3	0.227273
chr2	114468205	T->C	5										8.40311	13	0.0666667				17.4184	18	0.0967742				6.15298	10	0.15													6.89352	13	0.0740741
chr2	114468225	T->C	3										7.8429	11	0.0714286													8.94774	12	0.129032
chr2	114468231	T->C	5										8.12301	12	0.413793				9.2711	10	0.333333							7.50455	11	0.115385																9.14536	5	0.142857
chr2	206981759	T->C	5													10.7847	15	0.228571				5.15225	6	0.222222				10.9682	10	0.236842													7.32834	9	0.766667
chr2	206981796	T->C	6				5.6381	8	0.230769				6.44238	8	0.304348	11.0928	14	0.166667													8.02203	10	0.2							5.87226	7	0.304348
chr2	206981799	T->C	4																			7.44214	7	0.384615							7.75463	9	0.103448							6.38289	8	0.08
chr2	206981818	T->C	8													11.0928	16	0.305556										15.0091	12	0.230769	6.95243	10	0.346154				8.07697	5	0.137931	8.42542	12	0.242424				16.4617	9	0.126984
chr2	206981832	T->C	8				6.0718	10	0.285714				7.8429	10	0.0714286	8.62776	15	0.178571				6.2972	8	0.136364	34.149	28	0.0810811				5.61542	7	0.190476				6.9629	4	0.6	8.42542	14	0.0606061
chr2	206981835	T->C	9				6.0718	10	0.357143										6.46168	8	0.0869565	7.44214	9	0.0769231	37.2255	29	0.0743802	15.5864	13	0.111111	5.88282	8	0.272727							9.95731	16	0.153846
chr2	206981836	T->C	13				6.0718	10	0.357143				8.12301	11	0.172414	9.55216	16	0.483871	7.02356	9	0.32	7.44214	9	0.346154	37.5332	29	0.188525	15.5864	13	0.277778	5.88282	8	0.681818				6.9629	4	0.92	9.702	16	0.210526				16.7229	8	0.125
chr2	206981856	T->C	8										6.72249	11	0.125	9.86029	18	0.15625				11.1632	12	0.153846	39.3791	29	0.0859375										6.9629	4	0.32	10.7233	21	0.166667
chr2	206981874	T->C	8							5.03648	9	0.352941	6.44238	11	0.434783	8.31962	17	0.444444	6.18073	10	0.181818	7.72838	9	0.0740741				9.23637	11	0.125										10.9786	26	0.116279
chr4	39550690	T->C	6													5.85455	7	0.263158										8.6591	10	0.0666667				7.78295	8	0.1	10.5836	6	0.210526	6.63821	12	0.0769231	8.79401	8	0.111111
chr4	39550693	T->C	6													6.47082	7	0.285714													17.3811	16	0.0923077	9.33953	9	0.25	16.711	7	0.0833333				12.2139	10	0.18
chr4	39550703	T->C	9													6.77895	8	0.181818	9.2711	12	0.0606061							15.875	16	0.2	34.7621	20	0.0538462	19.7168	14	0.447368	26.459	11	0.273684	8.93605	17	0.0857143	20.5193	13	0.321429
chr4	39550715	T->C	7													7.70335	10	0.12				6.2972	8	0.272727				16.4523	18	0.140351	37.7036	25	0.205674	23.3488	16	0.0666667	25.6235	10	0.130435
chr4	39550739	T->C	6																												41.4472	30	0.103226	24.3866	16	0.234043	27.8516	12	0.15	12.5105	21	0.0612245
chr4	39550757	T->C	6																						7.69122	15	0.16	20.2046	20	0.3	39.308	28	0.346939	21.5328	13	0.662651				9.702	18	0.210526	24.9164	17	0.245098
chr4	39550776	T->C	8																6.18073	10	0.272727				7.99887	12	0.346154	14.4318	16	0.28	18.1833	22	0.470588	25.1649	15	0.350515				8.93605	14	0.342857
chr4	39550787	T->C	9										6.16228	11	0.0909091				7.86639	12	0.178571				7.69122	11	0.12	13.2773	15	0.0869565	20.0551	23	0.266667	23.0894	13	0.359551				9.95731	15	0.102564
chr4	39550812	T->C	11																7.58545	12	0.0740741	14.3118	9	0.14	6.15298	9	0.2	27.9978	24	0.0515464	36.0991	27	0.140741	35.2827	17	0.301471				9.44668	18	0.0540541	29.8019	17	0.172131				7.631
chrX	77083879	T->C	11										6.72249	11	0.125				7.58545	8	0.407407				17.536	22	0.157895	34.6364	28	0.241667	27.2749	29	0.215686	23.0894	16	0.235955	24.2309	14	0.149425	6.12758	12	0.375	17.0995	16	0.142857
chrX	77083880	T->C	12	17.9969	21	0.103448				5.33274	6	0.166667							7.58545	8	0.333333				17.536	22	0.192982	33.7705	28	0.0769231	27.0075	28	0.0990099	23.0894	16	0.168539	24.2309	14	0.149425	6.89352	13	0.259259	17.0995	16	0.142857	8.36147	7	0.125
chrX	77083891	T->C	14	14.2734	18	0.304348	22.1187	28	0.333333	5.92527	7	0.85	5.04187	10	0.388889										17.8436	19	0.206897	26.8432	25	0.408602	18.9855	26	0.43662	14.0093	12	0.87037	15.5969	9	0.535714	5.87226	10	0.434783	14.6567	12	0.75	7.31629	5	0.428571
chrX	77083897	T->C	6				22.5524	29	0.0576923																						20.8573	28	0.115385	12.9716	12	0.26	14.4828	8	0.153846				13.4353	10	0.527273
chrX	77083900	T->C	7	14.894	19	0.0833333	22.5524	29	0.115385																						22.9965	28	0.139535							5.61695	10	0.181818	13.4353	10	0.454545	12.2809	7	0.12766
chrX	77083914	T->C	16	17.9969	22	0.206897	25.1546	31	0.189655	7.99912	12	0.481481	6.72249	10	0.333333				5.89979	12	0.285714				22.766	23	0.148649	21.0705	20	0.219178	33.6925	31	0.5	23.6083	15	0.505495	18.6606	6	0.179104	8.1701	14	0.28125	10.0154	10	0.268293	17.5068	10	0.104478	5.16938
chrX	77083939	T->C	7							18.3683	25	0.145161	19.0471	21	0.0882353	6.16268	10	0.3													47.8648	31	0.0614525	44.8817	21	0.0809249							17.0995	15	0.114286
chrX	77083964	T->C	9							22.8123	28	0.168831	21.568	24	0.181818				13.4852	19	0.125	12.0219	11	0.380952							56.689	34	0.0613208	52.924	24	0.147059	21.4457	10	0.207792				18.3208	17	0.0666667
chrX	77084001	T->C	16				68.5246	44	0.120253	39.1068	33	0.181818	29.9711	26	0.0934579	12.3254	15	0.15	26.4086	24	0.117021	23.4714	20	0.0609756				79.0864	43	0.0912409	48.3996	30	0.248619	47.476	21	0.229508	18.9391	12	0.25	46.2121	39	0.127072	19.298	17	0.202532	9.14536	5	0.0571429	24.37
chr1	36067677	T->C	15				35.5634	37	0.134146	21.6272	24	0.150685	38.9344	36	0.258993	38.8249	40	0.0714286	22.4754	24	0.175	9.44579	11	0.151515	18.4589	22	0.2	28.8637	24	0.19	45.7256	44	0.304094	27.7592	16	0.242991	14.7614	9	0.283019	17.8721	28	0.114286	27.8477	19	0.184211				17.7236
chr1	36067714	T->C	7													35.7436	35	0.12931				6.58343	9	0.130435													10.8621	7	0.641026	23.9997	31	0.0851064	12.2139	13	0.06	30.049	10	0.0782609	19.4467
chr1	36067749	T->C	10	8.06759	10	0.230769				16.5908	21	0.125				16.9474	23	0.127273	20.2279	20	0.0694444				13.2289	18	0.0930233	13.8546	11	0.166667	17.1137	23	0.171875	7.78295	6	0.266667	10.8621	7	0.307692	22.9784	33	0.0888889
chr1	36067752	T->C	11							15.4057	21	0.423077				13.2498	21	0.232558	19.666	20	0.2	8.01461	8	0.5				9.23637	9	0.375	16.8463	23	0.0952381				10.8621	7	0.384615	20.4253	30	0.1625							12.5542
chr1	36067760	T->C	18	8.68817	10	0.357143	22.5524	31	0.519231	11.258	19	0.5	31.0915	27	0.423423	12.9416	21	0.785714	18.5422	20	0.530303	5.43849	6	0.842105	12.6136	17	0.121951	10.3909	10	0.277778	17.6485	25	0.227273	7.78295	6	0.7	12.5332	8	0.644444	16.5955	26	0.615385	16.1223	17	0.469697	28.22	15	0.166667	10.3388
chr1	36067784	T->C	16	13.0323	12	0.428571	24.7209	30	0.350877	10.073	17	0.705882	22.4083	25	0.3375	10.7847	17	0.6	14.8899	19	0.264151	6.2972	6	0.818182	13.5365	20	0.113636	7.79319	9	0.148148	19.7877	28	0.391892				18.1036	10	0.138462	12.5105	21	0.510204	15.3895	16	0.412698				11.0773
chr1	36067811	T->C	5				14.7458	19	0.0882353																			11.8341	15	0.146341	14.1723	20	0.0566038				9.46955	6	0.264706
chr1	36067817	T->C	13	6.20584	4	0.8	13.011	17	0.8	5.03648	10	0.882353	11.2041	17	0.825	5.85455	11	1										11.5455	15	0.8	15.5093	21	0.62069				9.46955	6	0.705882				5.12984	9	1	16.9842	10	0.538462	7.13867
chr1	36067821	T->C	6				12.5773	16	0.206897				11.2041	17	0.075	5.85455	11	0.315789										9.81365	14	0.147059	15.7767	20	0.152542
chrX	77083575	T->C	10				39.4667	36	0.0769231	21.6272	22	0.246575				16.6392	20	0.148148				17.1742	16	0.0833333							33.4251	28	0.176	41.509	19	0.0875				17.1062	27	0.0746269	19.5422	14	0.1
chrX	77083617	T->C	16	9.92934	14	0.125	34.696	38	0.1625	15.9982	16	0.444444	15.4057	20	0.418182				10.1139	15	0.0555556	11.7357	15	0.341463	16.613	21	0.12963	37.5228	23	0.261538	28.3445	26	0.358491	32.9478	17	0.598425	10.8621	8	0.128205	11.7445	23	0.217391	17.0995	16	0.0857143				11.8157
chrX	77083641	T->C	10							11.8505	15	0.1	7.00259	12	0.08										8.30652	14	0.0740741	13.5659	16	0.0851064	20.8573	17	0.0641026	11.1556	7	0.162791				7.40416	16	0.137931	6.83978	9	0.178571
chrX	77083645	T->C	9							11.8505	15	0.25	6.72249	11	0.208333				5.89979	12	0.142857				7.69122	13	0.24	9.81365	15	0.176471	22.1943	19	0.373494							7.91479	16	0.0967742
chrX	77083653	T->C	8				17.348	24	0.175	12.1468	16	0.317073							6.46168	13	0.173913										19.2529	19	0.194444	7.52351	5	0.137931				7.91479	16	0.16129	8.54973	9	0.0571429
chrX	77083659	T->C	3				18.2154	22	0.119048																												10.3051	6	0.324324				9.28256	8	0.157895
chrX	77083670	T->C	7	6.20584	8	0.2	18.6491	25	0.162791																			15.5864	20	0.0740741				8.82067	5	0.0588235	13.9258	9	0.16	6.63821	13	0.115385
chrX	77083673	T->C	14	9.92934	10	0.1875	19.0828	24	0.295455	10.3692	15	0.314286							6.18073	12	0.409091	5.15225	10	0.277778	9.53711	13	0.0645161	15.5864	20	0.203704	18.1833	17	0.602941	10.3773	7	0.35	19.4961	11	0.3	6.38289	12	0.08	13.4353	11	0.363636
chrX	77083723	T->C	14				44.6711	40	0.15534	10.9618	17	0.405405	8.12301	14	0.517241				7.02356	14	0.24	7.44214	10	0.230769	18.4589	21	0.15	37.2341	26	0.193798	40.3776	31	0.205298	37.877	18	0.554795				9.95731	17	0.153846	21.4965	21	0.318182				10.0926
chr2	206986931	T->C	10							13.0356	15	0.295455	15.4057	18	0.0727273													18.1841	14	0.15873	14.1723	15	0.113208							9.19137	15	0.0833333	10.504	9	0.209302	13.0648	5	0.2	9.60029
chr2	206986936	T->C	17	6.20584	10	0.3	5.2044	11	0.333333	12.7393	15	0.325581	15.6858	19	0.267857	40.3656	34	0.29771	15.4518	17	0.218182	13.7393	11	0.229167	59.6839	43	0.164948	14.7205	11	0.431373	13.6375	16	0.568627				6.9629	4	0.8	11.7445	18	0.0869565	10.7482	9	0.363636	18.0294	7	0.144928	11.8157
chr2	206986941	T->C	7							12.7393	15	0.0930233	15.6858	18	0.107143	40.9818	35	0.0977444				9.44579	8	0.212121				15.2977	12	0.0754717										11.4892	18	0.111111
chr2	206986945	T->C	14							11.258	15	0.157895	14.5654	18	0.192308	27.4239	32	0.314607	12.6424	13	0.244444	10.0183	9	0.571429	62.4527	43	0.08867	13.2773	11	0.347826	8.55683	15	0.1875				5.57032	3	0.6	10.4679	18	0.0731707	8.30545	8	0.147059				9.84645
chr2	206986949	T->C	9	5.58525	9	0.333333							15.4057	19	0.0727273	28.6565	34	0.150538	13.7662	14	0.163265	11.1632	10	0.128205	66.1445	45	0.055814	13.5659	12	0.106383	12.033	18	0.2
chr2	206986966	T->C	3							7.11033	13	0.208333																															7.81689	8	0.125
chr2	206986978	T->C	12	8.68817	12	0.285714	7.3729	14	0.294118				17.9266	22	0.328125							9.73203	9	0.0882353	63.991	46	0.0721154	17.6068	17	0.196721	12.8353	20	0.520833				5.29181	3	0.315789				9.52684	9	0.179487	27.4361	11	0.0952381	7.13867
chr2	206986988	T->C	10	9.30875	13	0.133333							12.3246	17	0.272727	30.5053	37	0.252525				7.44214	9	0.269231				13.2773	16	0.152174	12.3005	19	0.195652							13.2764	21	0.25	7.81689	8	0.1875
chr1	9987422	T->C	6							10.3692	15	0.257143				10.1684	17	0.181818	10.9568	13	0.0769231	14.3118	14	0.06							8.28943	12	0.193548																9.10796
chr1	9987436	T->C	8				6.5055	14	0.133333	10.6655	15	0.305556							11.7996	14	0.0714286	14.3118	14	0.36	10.4601	17	0.117647													22.9784	33	0.1	12.7025	13	0.192308
chr1	9987443	T->C	5							10.073	14	0.264706	10.6439	16	0.184211							13.7393	14	0.0625
chr1	9987445	T->C	4							10.073	14	0.0882353							11.5186	13	0.0731707																												8.8618
chr1	9987448	T->C	5													6.16268	14	0.1	11.5186	13	0.146341	12.8806	13	0.266667																									8.61564
chr1	9987468	T->C	5							7.70285	11	0.423077				5.23828	12	0.117647				7.1559	9	0.2																			11.7253	12	0.1875
chr1	9987470	T->C	10				9.1077	17	0.285714	5.62901	10	0.526316	8.12301	14	0.37931				10.6758	11	0.210526	6.86967	9	0.375	8.92182	14	0.0689655	10.9682	12	0.263158										14.2977	27	0.339286	11.7253	12	0.375
chr1	9987484	T->C	10				7.3729	14	0.470588				5.60207	11	0.3				8.42827	9	0.133333				6.15298	10	0.15	11.2568	13	0.435897							12.5332	7	0.511111	10.7233	21	0.285714	9.77112	12	0.625
chr20	18468468	T->C	9										11.4843	16	0.268293				6.18073	8	0.227273							12.1227	12	0.0952381	6.15023	8	0.173913	7.26408	5	0.5	7.24142	5	0.0769231				9.03828	8	0.324324				8.8618
chr20	18468472	T->C	11	8.68817	9	0.142857	6.9392	12	0.25	5.62901	10	0.210526							6.18073	8	0.136364							12.7	13	0.159091	8.28943	10	0.258065	7.26408	5	0.428571	7.24142	5	0.307692				9.03828	8	0.216216				8.8618
chr20	18468473	T->C	8							5.62901	10	0.368421	13.1649	17	0.148936	5.85455	11	0.105263	7.02356	9	0.44							13.5659	14	0.0851064				7.26408	5	0.607143	8.07697	6	0.0689655				11.4811	9	0.106383
chr20	18468474	T->C	12	8.68817	9	0.214286				5.92527	11	0.5	13.1649	17	0.191489	6.16268	12	0.1	7.02356	9	0.12	5.15225	7	0.166667				13.5659	14	0.212766	9.35904	12	0.142857	8.30181	6	0.5				6.89352	12	0.185185	11.4811	9	0.382979				10.0926
chr20	18468496	T->C	3							8.59164	11	0.137931																															14.1681	10	0.327586
chr20	18468511	T->C	15	9.92934	10	0.25	6.0718	11	0.285714	11.8505	12	0.55	11.4843	17	0.097561	7.08709	15	0.521739	7.58545	11	0.555556							19.3387	19	0.626866	9.89384	11	0.351351	9.8584	7	0.763158	12.8117	7	0.130435	9.44668	14	0.405405	11.2368	7	0.23913				5.66171
chr20	18468512	T->C	10													7.39522	16	0.291667	7.86639	12	0.285714				5.84533	8	0.105263	19.3387	19	0.208955	10.696	12	0.1	9.8584	7	0.184211				9.44668	14	0.0540541	11.2368	7	0.23913				5.66171
chr20	18468537	T->C	6							18.6646	19	0.222222				9.55216	18	0.193548	7.86639	12	0.0714286							21.3591	18	0.0540541	12.3005	14	0.0652174							14.2977	17	0.0714286
chr8	11701419	T->C	15							42.3657	36	0.335664	42.0156	36	0.233333	19.1043	24	0.241935	26.9705	27	0.09375	41.5042	28	0.213793	35.072	24	0.0964912	89.4774	39	0.141935	50.2714	33	0.175532	68.2305	28	0.414449	69.629	25	0.244	29.8719	32	0.128205	52.764	28	0.347222				17.7236
chr8	11701441	T->C	15							40.5881	35	0.262774	27.7303	29	0.383838	14.4823	18	0.12766	19.1041	22	0.147059	24.9025	23	0.367816	25.2272	26	0.231707	52.5319	28	0.214286	42.5168	36	0.226415	60.707	30	0.316239	51.5255	23	0.389189	26.2975	31	0.203883	44.4586	27	0.346154				14.2773
chr8	11701479	T->C	13							48.8835	41	0.181818	33.8925	34	0.14876	10.1684	13	0.0909091	26.4086	23	0.0638298	28.3374	26	0.131313							40.3776	37	0.298013	74.1974	29	0.237762	47.3477	21	0.241176	36.2548	38	0.176056	74.0162	35	0.141914				14.2773
chr8	11701480	T->C	13	8.06759	8	0.153846				47.1059	40	0.163522	33.8925	34	0.0826446				26.9705	23	0.114583				29.8419	30	0.0721649				40.645	37	0.230263	71.8625	28	0.0649819	45.3981	21	0.116564	37.0208	39	0.0896552	74.9933	36	0.0553746				13.785
chr8	11701485	T->C	10							43.2545	36	0.143836	31.6517	33	0.230088							28.6236	25	0.22				35.7909	24	0.266129	38.5058	34	0.222222	71.6031	28	0.181159	39.8278	18	0.125874	37.0208	39	0.206897	71.0849	34	0.24055
chr8	11701490	T->C	16	7.447	7	0.5				42.3657	35	0.664336	26.89	30	0.677083	10.4766	14	0.411765	23.8801	19	0.611765	25.1888	22	0.818182	31.0725	30	0.326733	45.8932	26	0.647799	33.9599	32	0.724409	68.2305	28	0.813688	38.9923	16	0.628571	34.7229	37	0.647059	75.2376	33	0.775974				12.5542
chr8	11701504	T->C	13				6.5055	10	0.133333	46.8096	32	0.297468	27.4502	28	0.173469	12.6335	16	0.170732	22.1945	16	0.151899							72.1592	31	0.128	37.971	30	0.147887	72.122	24	0.352518				34.9783	37	0.145985	75.2376	32	0.175325				11.0773
chr8	11701509	T->C	16	6.82642	6	0.272727				46.5134	32	0.350318	29.9711	29	0.205607	14.4823	18	0.106383	22.4754	17	0.3				33.2261	29	0.0555556	75.0455	32	0.196154	39.308	31	0.258503	74.1974	26	0.346154	45.9552	20	0.218182	35.7442	36	0.164286	78.6575	32	0.273292	39.9783	13	0.104575	12.8004
chr2	37331019	T->C	7	17.9969	23	0.103448	22.1187	31	0.0980392	5.33274	12	0.222222				5.54641	12	0.111111																5.70749	4	0.454545				8.1701	14	0.09375	5.86267	6	0.208333
chr2	37331023	T->C	5							5.03648	11	0.235294				5.54641	12	0.111111				5.15225	5	0.277778																8.1701	14	0.125	5.86267	6	0.125
chr2	37331025	T->C	8							5.33274	12	0.277778				5.85455	12	0.105263				5.15225	5	0.277778										5.70749	4	0.454545				8.42542	14	0.0606061	5.86267	6	0.291667				5.41555
chr2	37331038	T->C	9	15.5146	18	0.36	20.3839	30	0.212766							5.54641	12	0.555556	5.89979	7	0.238095							8.94774	9	0.483871										9.19137	15	0.444444	7.81689	7	0.625				7.13867
chr2	37331065	T->C	12	8.68817	10	0.214286	16.4806	20	0.184211	6.22153	12	0.238095	7.8429	8	0.214286	5.85455	10	0.631579	6.18073	8	0.181818							13.5659	12	0.170213				6.22636	3	0.25				10.2126	14	0.1	13.6796	6	0.267857
chr2	37331089	T->C	7	8.06759	8	0.230769				7.70285	11	0.346154													7.07592	10	0.0869565	11.5455	10	0.2													14.6567	8	0.466667
chr2	37331107	T->C	3				14.3121	15	0.0606061																									7.52351	4	0.310345							14.901	10	0.147541
chr2	37331116	T->C	10	5.58525	8	0.444444	9.9751	13	0.391304	5.92527	8	0.25													7.07592	11	0.173913	11.8341	8	0.146341				7.52351	4	0.172414	11.1406	4	0.425				9.52684	10	0.410256
chr4	165996269	T->C	8							5.92527	8	0.25	12.3246	14	0.25				8.99016	12	0.125							12.7	10	0.159091	13.1027	10	0.163265	9.0801	4	0.742857				11.2339	18	0.227273							9.60029
chr4	165996286	T->C	6							7.11033	7	0.125	13.1649	13	0.170213																						7.24142	5	0.307692	8.42542	15	0.0606061	5.12984	5	0.0952381				8.36948
chr4	165996288	T->C	8							8.29538	9	0.535714	12.8848	12	0.391304				6.74262	9	0.375																7.24142	5	0.5	7.91479	14	0.387097	5.12984	5	0.238095				8.61564
chr4	165996289	T->C	9							8.29538	9	0.142857	12.8848	12	0.217391				6.74262	9	0.166667							6.92728	9	0.416667							7.24142	5	0.307692	7.91479	14	0.129032	5.12984	5	0.238095				8.61564
chr4	165996306	T->C	6							9.18417	11	0.193548	12.3246	14	0.181818													8.94774	10	0.193548										7.40416	12	0.103448							9.10796
chr4	165996328	T->C	3																															6.22636	4	0.291667				8.42542	11	0.0909091	5.37412	6	0.227273
chr4	165996340	T->C	5							8.29538	11	0.178571	9.24342	13	0.30303																14.4397	13	0.148148										5.86267	6	0.166667	5.48722	2	0.380952
chr4	165996369	T->C	4																									15.5864	16	0.0555556	14.4397	14	0.0555556							5.36163	9	0.142857	6.10695	5	0.24
chr17	65334856	T->C	14	5.58525	7	0.333333	6.0718	10	0.857143	8.29538	13	0.857143	8.12301	10	0.344828	9.24402	12	0.333333	12.9234	15	0.434783							7.79319	2	0.259259	15.2419	19	0.684211							9.44668	17	0.405405	8.30545	7	0.882353	11.497	5	0.318182	5.66171
chr17	65334859	T->C	8							8.29538	13	0.0714286	7.5628	9	0.0740741				12.9234	15	0.173913										15.2419	19	0.175439							10.9786	19	0.116279	8.79401	8	0.25				5.66171
chr17	65334867	T->C	8							9.7767	14	0.121212				10.7847	15	0.371429	13.7662	16	0.0612245	6.01096	7	0.190476							14.7071	19	0.0909091										10.504	9	0.511628				6.40019
chr17	65334885	T->C	13				8.2403	14	0.421053	9.7767	15	0.636364	11.2041	13	0.6	12.6335	21	0.707317	16.5756	19	0.440678	10.0183	9	0.628571							11.2308	14	0.904762							15.5743	23	0.360656	13.191	11	0.37037	12.0196	5	0.108696	7.631
chr17	65334886	T->C	11				9.9751	15	0.173913	10.6655	16	0.138889	14.0052	14	0.32	14.4823	22	0.297872	16.8565	19	0.25	10.0183	9	0.171429				12.1227	6	0.261905	12.033	15	0.577778							15.8296	24	0.0967742	16.8552	12	0.304348
chr17	65334930	T->C	15				11.2762	17	0.269231	6.22153	10	0.428571	9.24342	11	0.0606061	10.4766	19	0.352941	12.9234	16	0.413043	7.1559	5	0.16				9.23637	11	0.21875	11.7656	15	0.136364	9.59897	5	0.594595	5.01329	3	0.388889	9.702	17	0.0526316	9.77112	7	0.225				8.36948
chr17	65334961	T->C	10							5.33274	7	0.333333				10.4766	18	0.264706	9.55204	11	0.205882							19.9159	20	0.217391	16.8463	16	0.126984	6.74522	7	0.230769				5.87226	11	0.26087	12.9467	8	0.207547				7.87716
chr17	65334967	T->C	4																8.99016	10	0.21875				8.30652	12	0.148148							8.04238	7	0.0645161							13.9238	9	0.157895
chr17	73940889	T->C	7							29.0338	20	0.234694	8.12301	13	0.448276	13.866	17	0.266667										9.23637	11	0.28125	5.61542	8	0.380952																9.84645
chr17	73940906	T->C	8							55.4013	27	0.101604	19.6073	16	0.1	13.866	18	0.0888889	89.6206	45	0.100313				12.6136	18	0.097561	10.1023	14	0.285714																			12.0619
chr17	73940917	T->C	13							54.2162	26	0.442623	19.3272	15	0.318841	12.6335	17	0.292683	92.711	48	0.287879				13.2289	20	0.139535	9.81365	13	0.205882	7.21983	10	0.444444				5.57032	2	0.55	21.4465	22	0.369048				11.7583	7	0.177778	10.3388
chr17	73940932	T->C	12							47.4022	28	0.2125	17.3664	14	0.193548	8.01149	12	0.192308	79.5067	42	0.190813							7.50455	11	0.269231	8.28943	12	0.354839							19.9146	19	0.128205	5.86267	7	0.25	16.2004	11	0.241935	8.36948
chr17	73940949	T->C	7							46.2171	29	0.121795							78.6639	38	0.107143							6.06137	10	0.0952381	11.4982	16	0.232558							20.1699	20	0.0886076							7.631
chr17	73940959	T->C	12							47.4022	30	0.2	15.4057	11	0.127273	6.77895	10	0.0909091	75.8545	34	0.188889										12.3005	17	0.130435				9.74807	5	0.314286	19.9146	20	0.0769231	7.81689	10	0.21875	16.4617	13	0.0952381	5.66171
chr17	73940988	T->C	5							5.92527	10	0.1							9.83299	12	0.142857										8.55683	12	0.4375				7.24142	4	0.0769231
chr17	73941009	T->C	4																7.02356	11	0.24										5.34802	9	0.35	5.44806	4	0.666667
chr1	160967816	T->C	15	42.8203	37	0.434783	6.9392	12	0.3125	25.4787	29	0.476744	22.6884	27	0.148148				27.8133	31	0.272727	20.0365	23	0.428571				52.8205	38	0.191257	18.7181	23	0.371429	74.7163	42	0.375	11.9762	9	0.0930233	11.4892	21	0.311111	18.0766	15	0.459459				11.3234
chr1	160967817	T->C	11	43.4408	38	0.185714				26.96	30	0.175824	22.6884	27	0.0740741							19.7503	22	0.0869565				56.5728	39	0.0969388	18.7181	23	0.0714286	74.4568	41	0.12892				11.7445	22	0.0869565	19.0537	15	0.0897436
chr1	160967855	T->C	12	34.1321	27	0.0545455	6.5055	10	0.266667	10.6655	16	0.0833333							17.9803	20	0.140625	10.3045	16	0.0833333				46.4705	31	0.0559006				69.0088	33	0.0827068				7.40416	12	0.0689655	22.4736	17	0.0652174				10.5849
chr1	160967856	T->C	15	33.5115	26	0.240741	5.6381	9	0.230769	10.6655	16	0.25	11.2041	17	0.075				16.0137	20	0.210526	10.3045	16	0.111111				44.45	31	0.175325	23.5313	24	0.238636	69.0088	33	0.263158	10.8621	6	0.179487	7.91479	13	0.354839	21.0079	16	0.116279				10.0926
chr1	160967890	T->C	15	23.5822	16	0.315789	6.0718	12	0.571429	24.5899	25	0.409639	19.3272	22	0.289855				21.3516	21	0.381579	10.5907	14	0.459459				21.0705	20	0.493151	28.3445	25	0.283019	75.4946	31	0.5189	12.8117	8	0.369565	15.8296	23	0.354839	16.3666	12	0.298507				8.36948
chr1	160967891	T->C	12	23.5822	16	0.210526				24.2936	25	0.243902							19.1041	21	0.176471	10.3045	13	0.361111				19.6273	20	0.147059				72.122	31	0.363309	11.4192	8	0.146341	14.2977	23	0.357143	15.6338	11	0.3125				8.8618
chr1	160967899	T->C	13	21.0998	16	0.352941				28.4413	28	0.354167	19.0471	22	0.235294				20.7897	25	0.256757	10.877	13	0.184211				19.9159	20	0.318841	31.0185	27	0.275862	85.8718	35	0.44713				14.8083	24	0.155172	16.8552	12	0.333333				9.35412
chr1	160967938	T->C	11				8.2403	16	0.105263	59.549	46	0.422886	34.7329	34	0.129032				48.3221	34	0.127907	26.9062	23	0.212766				45.0273	29	0.134615				131.791	40	0.444882	16.1539	10	0.551724	26.8082	38	0.142857	16.1223	14	0.257576
chr1	220231946	T->C	10				5.2044	10	0.166667	7.11033	10	0.458333	5.32197	10	0.157895										8.30652	12	0.0740741	20.4932	18	0.28169	10.1612	7	0.105263	9.0801	7	0.457143	14.2043	7	0.294118	6.12758	12	0.25	6.35123	6	0.0769231
chr1	220231963	T->C	8							5.62901	7	0.157895	5.32197	11	0.263158										5.23003	10	0.117647	17.6068	18	0.344262				7.78295	5	0.5	10.5836	6	0.578947										5.41555
chr1	220231971	T->C	3				5.2044	8	0.166667													6.58343	8	0.217391				18.7614	18	0.123077
chr1	220231982	T->C	10				6.0718	7	0.214286				7.5628	10	0.0740741							9.73203	9	0.264706	6.46063	11	0.190476	18.4727	17	0.171875				5.44806	5	0.0952381				5.10631	11	0.1	5.37412	2	0.590909				6.64635
chr1	220231988	T->C	11				7.8066	10	0.444444	6.5178	9	0.272727										11.4494	10	0.175				18.7614	19	0.0769231				5.70749	6	0.0909091	8.35549	6	0.466667	6.38289	13	0.24	6.5955	3	0.222222				7.38484
chr1	220232011	T->C	12				12.5773	16	0.137931				19.3272	20	0.217391	7.39522	15	0.166667				18.3191	17	0.359375				39.8319	33	0.137681	10.9634	14	0.170732	7.52351	6	0.0689655	16.4325	11	0.152542	8.1701	16	0.25	8.79401	5	0.333333				10.3388
chr1	220232053	T->C	5							11.5543	17	0.153846										24.3301	22	0.0941176				42.141	34	0.0547945													11.4811	9	0.234043				16.0005
chr1	220232084	T->C	4										8.40311	10	0.0666667							15.4568	15	0.0740741																			9.52684	7	0.333333				11.3234
chr16	21651396	T->C	3										5.32197	8	0.684211				5.61885	6	0.1
chr16	21651407	T->C	3																5.61885	6	0.3																8.35549	5	0.233333
chr16	21651456	T->C	3										6.44238	12	0.217391																						10.8621	6	0.282051
chr16	21651459	T->C	3										6.72249	12	0.708333																						14.2043	7	0.666667
chr16	21651464	T->C	3										8.96332	15	0.09375																						19.7746	8	0.323944
chr16	21651488	T->C	3										14.5654	21	0.288462																						21.1672	9	0.276316
chr16	21651531	T->C	3										24.9292	31	0.202247																						20.6102	12	0.0945946
chr16	21651540	T->C	3										27.7303	33	0.727273																						20.6102	12	0.891892
chr11	767854	T->C	7							6.81406	13	0.304348							13.7662	22	0.163265	6.86967	9	0.166667													15.5969	9	0.267857	11.4892	25	0.133333							10.0926
chr11	767857	T->C	5													12.3254	16	0.075				7.1559	10	0.08				15.2977	18	0.207547							10.3051	7	0.108108										9.35412
chr11	767881	T->C	6													5.23828	8	0.235294				6.2972	10	0.727273				6.06137	9	0.380952							5.84884	5	0.571429										7.13867
chr11	767884	T->C	3																			6.86967	11	0.0833333				5.77273	8	0.1																			6.89251
chr11	767886	T->C	8							5.33274	11	0.388889										6.86967	11	0.416667				5.77273	8	0.35							5.84884	5	0.142857	5.87226	13	0.173913	6.10695	8	0.6				6.64635
chr11	767903	T->C	5							5.62901	11	0.157895										6.58343	11	0.130435				6.06137	6	0.142857										5.36163	10	0.0952381	7.57262	9	0.354839
chr11	767908	T->C	5																									6.06137	6	0.142857							5.84884	5	0.142857				6.83978	8	0.285714				5.66171
chr8	11701296	T->C	13							37.3292	29	0.253968	27.1701	27	0.329897	12.3254	14	0.175	17.6994	18	0.238095							59.1705	31	0.190244	16.8463	16	0.333333	24.1271	12	0.419355	23.6739	11	0.235294	28.0847	33	0.236364	31.2676	25	0.226562				13.2927
chr8	11701305	T->C	14							28.145	25	0.284211	21.8481	22	0.205128				13.7662	14	0.285714	25.475	20	0.348315	5.53768	11	0.222222	32.9046	24	0.166667	14.7071	13	0.309091	17.6413	11	0.397059	27.2946	9	0.265306	20.4253	27	0.3	25.1606	21	0.398058				9.84645
chr8	11701323	T->C	13							15.9982	20	0.537037	11.7644	17	0.333333				7.86639	9	0.321429	12.5944	13	0.181818				15.2977	21	0.358491	7.48723	9	0.428571	10.3773	6	0.2	19.7746	6	0.295775	7.14884	16	0.321429	8.54973	10	0.371429				5.16938
chr8	11701336	T->C	6							16.887	19	0.157895	10.924	16	0.179487				9.2711	10	0.0909091	13.1669	15	0.23913										8.56124	6	0.363636							5.86267	9	0.333333
chr8	11701337	T->C	6							16.887	19	0.122807	11.2041	17	0.15													15.5864	21	0.0740741	11.4982	13	0.116279	9.59897	7	0.216216				9.44668	17	0.0810811
chr8	11701343	T->C	13							19.8497	22	0.597015	13.7251	18	0.857143				12.6424	13	0.777778	14.3118	16	0.74				19.05	22	0.787879	14.7071	16	0.818182	12.9716	10	0.74	30.0797	9	0.685185	10.9786	18	0.697674	6.5955	9	0.740741				7.38484
chr8	11701357	T->C	13							26.3675	27	0.325843	24.369	27	0.321839	7.08709	10	0.434783	21.0707	20	0.173333	29.1961	22	0.186275				46.4705	27	0.192547	26.2053	23	0.234694	29.3158	17	0.300885	50.1329	14	0.222222	18.8934	27	0.135135	13.9238	17	0.368421				6.89251
chr17	73886201	T->C	5							5.03648	6	0.352941										6.01096	6	0.190476										8.82067	7	0.147059							9.28256	6	0.210526
chr17	73886212	T->C	15	13.0323	13	0.0952381	13.4447	19	0.0645161	11.8505	12	0.325	21.568	20	0.0909091	10.7847	13	0.0571429	11.7996	15	0.0952381	5.15225	6	0.222222							5.88282	5	0.136364	11.415	7	0.454545	26.1805	11	0.138298	20.9359	23	0.097561	9.28256	6	0.868421				6.40019
chr17	73886213	T->C	3																												5.88282	5	0.318182	11.415	7	0.0681818													6.89251
chr17	73886219	T->C	3							14.8132	13	0.28																						11.9339	7	0.152174													10.3388
chr17	73886252	T->C	9	15.5146	14	0.12				14.5169	12	0.265306	28.5706	20	0.0980392	11.7091	13	0.0789474				6.2972	5	0.409091													19.2176	10	0.115942	25.2763	21	0.0505051	6.35123	6	0.346154				12.0619
chr17	73886260	T->C	4							14.2207	12	0.125										9.73203	7	0.117647										8.04238	5	0.225806							7.81689	8	0.0625
chr17	73886263	T->C	3							15.1094	13	0.176471										9.73203	7	0.205882																									12.0619
chr1	160966351	T->C	13							34.6628	29	0.794872	14.5654	17	0.653846				18.2613	21	0.492308	12.0219	20	0.452381				28.2864	21	0.520408	11.4982	16	0.627907	110.258	34	0.847059	13.6473	8	0.755102	12.2552	21	0.604167	18.8094	17	0.649351				7.13867
chr1	160966352	T->C	14	6.82642	9	0.545455				34.6628	29	0.82906	14.5654	17	0.576923				18.2613	21	0.8	12.0219	20	0.761905				28.2864	21	0.632653	11.4982	16	0.604651	111.296	35	0.88345	13.6473	8	0.795918	12.2552	21	0.75	19.0537	18	0.717949				7.13867
chr1	160966353	T->C	13							34.6628	29	0.410256	14.0052	16	0.22				17.9803	20	0.21875	11.7357	19	0.390244				28.2864	21	0.153061	11.4982	16	0.232558	108.961	34	0.533333	13.6473	8	0.530612	12.5105	22	0.306122	18.0766	17	0.391892				7.13867
chr1	160966373	T->C	4							13.9244	19	0.12766										10.3045	15	0.333333				9.23637	13	0.09375
chr1	160966376	T->C	4							13.3319	18	0.155556							9.83299	11	0.171429	9.15956	13	0.0625
chr1	160966393	T->C	9							8.29538	12	0.214286							8.99016	10	0.1875	8.01461	12	0.107143				5.77273	9	0.2				59.6693	32	0.26087				5.10631	12	0.25	5.61839	6	0.217391
chr1	160966418	T->C	8	6.20584	7	0.2				8.88791	12	0.233333																10.1023	11	0.257143	14.7071	16	0.254545	65.8956	37	0.248031							8.06117	10	0.272727
chr4	17802955	T->C	6																7.86639	8	0.142857	6.01096	5	0.0952381										5.44806	3	0.666667				6.12758	14	0.125							8.36948
chr4	17802956	T->C	4										7.5628	12	0.185185				7.86639	8	0.107143													5.44806	3	0.666667													8.36948
chr4	17802976	T->C	10							7.70285	10	0.0769231	15.1256	19	0.148148	5.85455	10	0.210526	9.83299	11	0.314286	9.15956	6	0.3125				9.23637	7	0.1875										12.7658	16	0.1							10.3388
chr4	17802979	T->C	14	6.82642	10	0.636364				9.18417	11	0.387097	19.0471	22	0.308824	5.85455	10	0.631579	10.1139	11	0.111111	9.15956	6	0.34375				11.8341	9	0.243902				5.44806	3	0.380952				15.0636	19	0.355932	6.35123	8	0.423077	8.36147	4	0.90625	12.3081
chr4	17803009	T->C	14				14.3121	17	0.272727	16.887	20	0.192982	26.89	27	0.229167	18.1799	20	0.40678	13.7662	16	0.326531	11.1632	10	0.282051	6.46063	15	0.380952	21.6477	19	0.226667							15.0399	8	0.240741	31.9145	26	0.216	14.1681	15	0.172414				21.9083
chr4	17803019	T->C	17	12.4117	15	0.7	16.0469	19	0.810811	16.5908	19	0.75	23.2486	23	0.518072	17.8718	19	0.724138	14.0471	16	0.52	9.73203	10	0.823529	6.76827	15	0.727273	24.5341	21	0.470588				8.04238	6	0.129032	19.2176	8	0.652174	32.9357	26	0.51938	20.5193	17	0.654762	14.8939	7	0.491228	17.9698
chr4	17803025	T->C	4													18.7962	20	0.0819672				12.0219	11	0.357143																									17.4774
chr1	10517992	T->C	8	16.7558	18	0.0740741				7.99912	10	0.111111				10.7847	13	0.171429				12.5944	10	0.204545				14.1432	13	0.0612245	8.28943	11	0.0967742				20.6102	9	0.162162
chr1	10518012	T->C	4										7.2827	13	0.230769																10.1612	14	0.0789474										16.3666	13	0.0895522				6.64635
chr1	10518020	T->C	6							14.8132	17	0.06				10.7847	16	0.0857143				14.8843	11	0.173077							8.82424	12	0.121212				27.5731	11	0.0707071				16.6109	14	0.338235
chr1	10518033	T->C	5							18.6646	21	0.222222				10.7847	15	0.0857143																			18.3821	7	0.227273										13.0465
chr1	10518037	T->C	12	29.1674	30	0.0638298				18.6646	21	0.253968	12.3246	17	0.0681818	8.31962	15	0.37037	8.70922	12	0.0967742							25.6887	17	0.123596	7.48723	10	0.107143							27.8294	31	0.0642202	10.9925	12	0.511111				13.0465
chr1	10518052	T->C	13	40.9585	31	0.0757576	63.7539	47	0.102041	21.331	21	0.333333	15.4057	20	0.0727273	11.0928	18	0.388889							9.84476	13	0.09375	28.2864	18	0.0816327				6.48579	5	0.36	16.9895	8	0.0819672	32.4251	35	0.133858	16.3666	17	0.537313				16.739
chr1	10518067	T->C	6													8.93589	15	0.310345				15.743	11	0.109091										6.48579	5	0.2	15.3184	7	0.163636	24.5103	31	0.104167	20.2751	19	0.060241
chr15	90440482	T->C	13							19.8497	21	0.402985	17.3664	20	0.387097				11.7996	17	0.333333	17.7466	17	0.532258	8.92182	13	0.241379							15.047	11	0.689655	8.07697	4	0.724138	23.2337	30	0.373626	20.7636	18	0.352941	14.6326	6	0.125	14.0312
chr15	90440499	T->C	8										17.6465	21	0.206349							16.3155	15	0.0701754				6.92728	8	0.208333										20.6806	28	0.0864198	18.8094	13	0.0779221	13.0648	5	0.14	14.2773
chr15	90440512	T->C	4							15.9982	19	0.111111										18.6054	17	0.0615385										8.82067	10	0.235294
chr15	90440529	T->C	7							8.29538	11	0.178571	9.80363	14	0.314286				10.6758	19	0.105263	15.4568	15	0.0925926																			13.191	13	0.12963				10.3388
chr15	90440534	T->C	4							7.99912	11	0.111111	9.52353	13	0.0588235							14.0256	14	0.142857																			13.191	13	0.203704
chr15	90440554	T->C	7										6.44238	9	0.608696				7.58545	15	0.222222	8.58708	9	0.433333																9.19137	17	0.333333	10.7482	13	0.636364	7.83888	3	0.4
chr15	90440560	T->C	6										5.60207	8	0.15				7.86639	13	0.392857	6.58343	8	0.347826																7.91479	16	0.322581	11.2368	13	0.108696
chr8	42389275	T->C	7				6.5055	14	0.333333										5.05696	8	0.666667							5.4841	5	0.368421							9.19103	4	0.848485	11.2339	22	0.659091							8.61564
chr8	42389277	T->C	4																5.05696	8	0.222222																			11.2339	22	0.159091							8.61564
chr8	42389287	T->C	7										7.00259	13	0.36				5.05696	8	0.222222							6.63864	7	0.0869565							8.634	4	0.774194	13.2764	25	0.0961538							8.8618
chr8	42389294	T->C	12	5.58525	7	0.777778	7.3729	16	0.470588				7.5628	15	0.62963				5.89979	10	0.857143	7.1559	10	0.72				8.08183	8	0.892857							10.8621	6	0.769231	13.787	26	0.648148	5.86267	7	0.708333	9.14536	5	0.228571	10.8311
chr8	42389297	T->C	5				6.9392	15	0.125				7.5628	15	0.0740741																						11.4192	7	0.487805										11.0773
chr8	42389340	T->C	4										7.2827	13	0.0769231																									7.91479	17	0.0645161	7.08406	6	0.37931
chr8	42389365	T->C	5										8.12301	11	0.206897							5.15225	8	0.222222																8.93605	19	0.0857143	6.83978	5	0.428571	12.8035	5	0.0816327
chr10	75008784	T->C	3																									51.3773	24	0.0505618				13.7499	10	0.0566038	20.8887	6	0.253333
chr10	75008797	T->C	11				39.9004	42	0.0869565	30.8114	23	0.125	49.0181	28	0.0571429	29.5809	33	0.0625										64.6546	28	0.0982143	36.3665	25	0.0882353	20.7545	11	0.0625	31.7508	10	0.315789	35.4889	37	0.0647482	25.1606	21	0.165049				27.0777
chr10	75008815	T->C	15				49.4418	48	0.149123	41.7732	30	0.347518	73.6673	41	0.0798479	36.668	42	0.109244	45.7936	35	0.0920245	18.8916	17	0.106061				85.1478	39	0.216949	45.4582	32	0.176471	18.1602	11	0.228571	38.4352	17	0.282609	46.4675	42	0.10989	25.4049	24	0.192308				32.7394
chr10	75008817	T->C	17	39.7173	34	0.234375	47.2733	47	0.229358	42.3657	31	0.48951	74.5076	43	0.180451	36.3598	42	0.245763	46.0746	36	0.182927	18.8916	17	0.409091	49.8391	33	0.0864198	83.1274	40	0.381944	44.1212	30	0.309091	18.1602	11	0.328571	28.4086	16	0.235294	48.2547	43	0.195767	25.6492	24	0.504762				34.2164
chr10	75008841	T->C	12	29.1674	25	0.0851064	39.033	37	0.111111	41.4769	30	0.328571	75.9081	47	0.247232				50.8506	35	0.127072							73.3137	40	0.0866142	43.0516	33	0.118012	14.7876	8	0.157895	27.5731	17	0.252525	58.4673	43	0.126638							32.4933
chr10	75008873	T->C	8							44.1433	35	0.0939597				34.511	35	0.116071	50.0078	33	0.0617978	19.1778	14	0.179104				64.366	35	0.0717489													21.0079	17	0.325581				30.524
chr10	75008876	T->C	16	21.0998	27	0.0588235	32.9612	35	0.118421	45.9209	37	0.258065	80.95	46	0.131488	34.2029	34	0.243243	49.1649	33	0.114286	19.1778	14	0.149254	34.149	33	0.0630631	65.8092	36	0.201754	25.9379	27	0.14433	9.8584	8	0.157895				63.063	48	0.210526	19.7865	15	0.567901				29.047
chr10	101992783	T->C	12				7.3729	13	0.117647				12.8848	17	0.173913							7.1559	5	0.24	8.30652	9	0.37037	7.50455	8	0.269231	7.21983	9	0.37037				10.0266	5	0.611111	5.36163	13	0.380952	11.2368	9	0.369565	7.05499	5	0.148148	6.64635
chr10	101992793	T->C	13				8.2403	14	0.263158				16.246	20	0.241379				6.18073	10	0.136364	9.44579	5	0.151515	7.99887	9	0.192308	8.37046	10	0.172414	9.09164	12	0.529412	5.96693	4	0.565217	17.5465	8	0.396825	8.42542	19	0.151515	11.7253	8	0.458333				8.36948
chr10	101992805	T->C	4							5.33274	8	0.277778							6.18073	10	0.227273	8.30085	4	0.241379
chr10	101992810	T->C	11				9.5414	17	0.454545	5.03648	8	0.588235	21.8481	24	0.333333				6.18073	10	0.681818	8.30085	4	0.586207							8.55683	12	0.34375	5.96693	4	0.913043	16.711	7	0.933333	9.702	20	0.342105	10.504	8	0.837209				9.10796
chr10	101992822	T->C	6	8.06759	10	0.153846	9.5414	18	0.0909091	9.18417	11	0.16129				8.01149	13	0.0769231																			16.711	7	0.216667
chr10	101992848	T->C	8	7.447	10	0.166667	8.2403	15	0.105263	11.5543	18	0.153846	24.6491	27	0.181818	9.55216	16	0.225806										8.94774	9	0.0645161	7.21983	12	0.111111
chr10	101992878	T->C	9				5.2044	11	0.166667	7.99912	13	0.296296	11.7644	15	0.285714	6.47082	11	0.333333	5.33791	8	0.421053				6.15298	11	0.3	8.37046	7	0.172414										8.68074	16	0.0588235							6.64635
chr16	75479310	T->C	9	16.7558	19	0.111111	7.3729	11	0.235294	9.18417	11	0.258065	6.72249	9	0.25													7.21592	10	0.12				9.59897	5	0.432432				12.7658	20	0.1							7.631
chr16	75479322	T->C	11	19.2381	19	0.129032	8.2403	13	0.210526	9.18417	12	0.258065	9.24342	11	0.121212	6.77895	11	0.227273				5.15225	5	0.388889				10.6796	13	0.0540541							10.5836	7	0.394737	15.0636	21	0.118644							10.0926
chr16	75479324	T->C	13	19.2381	19	0.258065	8.2403	13	0.210526	10.073	13	0.205882	9.80363	13	0.342857	7.08709	12	0.478261				6.01096	6	0.666667				12.1227	15	0.285714	5.61542	5	0.333333				10.5836	7	0.5	15.0636	21	0.101695							11.0773
chr16	75479356	T->C	6													10.4766	18	0.0588235										10.9682	13	0.105263							12.5332	7	0.244444	12.2552	20	0.0625	6.10695	7	0.28				9.60029
chr16	75479377	T->C	7	13.0323	15	0.190476													6.74262	7	0.208333	12.8806	16	0.111111				9.52501	12	0.0606061				6.22636	7	0.25	16.4325	7	0.169492										12.5542
chr16	75479394	T->C	11	10.5499	15	0.882353				9.18417	10	0.935484				7.08709	12	0.826087	5.89979	6	0.904762	9.73203	13	1										5.18863	7	0.95	10.3051	4	1	11.2339	19	0.886364	8.06117	8	1				9.84645
chr16	75479413	T->C	4							8.88791	9	0.0666667				5.23828	8	0.176471																			7.79845	3	0.214286				9.52684	8	0.0769231
chr8	30535906	T->C	9				7.8066	9	0.444444										5.89979	6	0.285714							30.5955	22	0.433962				9.0801	14	0.6	9.46955	5	0.0882353	10.4679	17	0.219512	16.3666	14	0.298507
chr8	30535907	T->C	11				9.5414	10	0.181818							5.23828	11	0.529412	6.18073	7	0.363636							33.1932	22	0.278261	14.9745	19	0.125	9.33953	15	0.472222				11.2339	18	0.0909091	18.0766	15	0.108108				5.41555
chr8	30535953	T->C	14	35.9938	21	0.137931	67.6572	34	0.0833333	18.3683	21	0.5				19.4125	23	0.444444	14.8899	16	0.150943							128.155	43	0.164414				40.7307	24	0.420382	52.0825	15	0.160428	38.2974	32	0.153333	71.5734	31	0.204778	20.1198	9	0.402597	28.3085
chr8	30535975	T->C	14							20.7384	26	0.414286	25.4894	23	0.252747	21.8775	23	0.183099							26.4578	27	0.139535	148.648	50	0.12233	58.2934	39	0.0550459	46.4382	24	0.234637	53.7536	15	0.0932642	39.8293	31	0.166667	79.8789	35	0.180428	21.4263	10	0.134146	30.2778
chr8	30535980	T->C	16	48.4055	29	0.75641	76.7649	41	0.474576	14.2207	21	0.583333	25.7695	21	0.673913	20.3369	21	0.848485				22.3264	11	0.846154	25.8425	27	0.345238	141.143	50	0.435583	60.9674	39	0.622807	46.6977	24	0.488889	59.881	16	0.823256	31.4038	29	0.747967	77.4361	32	0.826498	22.2102	11	0.247059	29.047
chr8	30536015	T->C	14	30.4086	22	0.122449				9.18417	18	0.354839	15.4057	18	0.218182	6.47082	9	0.285714	7.86639	10	0.107143				24.3043	31	0.0886076	87.4569	40	0.277228	39.5754	31	0.189189	28.278	19	0.266055	21.4457	9	0.142857	15.8296	23	0.258065				16.4617	8	0.126984	16.2466
chr8	30536016	T->C	16	31.6498	23	0.156863	29.4916	30	0.147059	9.18417	18	0.387097	15.9659	19	0.192982	6.47082	9	0.238095	8.14733	11	0.137931				24.9196	32	0.160494	90.0546	40	0.285256	40.3776	32	0.238411	28.278	19	0.53211	21.4457	9	0.25974	16.0849	24	0.222222	43.7258	24	0.27933	16.4617	8	0.15873	16.2466
chr1	19542607	T->C	3													16.6392	24	0.111111																			7.79845	5	0.25										10.3388
chr1	19542609	T->C	8							8.29538	11	0.142857				16.3311	23	0.132075										9.81365	6	0.235294	5.61542	8	0.0952381				7.79845	5	0.428571	11.2339	15	0.0681818							10.0926
chr1	19542621	T->C	4										9.24342	10	0.121212							7.72838	8	0.148148													6.68439	4	0.208333
chr1	19542631	T->C	13	6.82642	10	0.181818							9.80363	10	0.457143	12.9416	20	0.52381	6.46168	13	0.304348	10.877	11	0.263158	5.23003	9	0.352941	15.2977	10	0.377358	6.95243	10	0.807692							10.4679	14	0.439024	13.191	12	0.574074				9.35412
chr1	19542679	T->C	10	6.82642	9	0.272727										8.62776	15	0.178571	12.3615	16	0.204545	10.0183	11	0.2	6.15298	12	0.25	17.0296	18	0.152542				7.00465	6	0.259259				11.7445	17	0.108696	5.86267	7	0.125
chr1	19542685	T->C	9										10.0837	13	0.277778	8.01149	14	0.384615	12.6424	16	0.155556	8.30085	9	0.655172	6.15298	12	0.1	14.4318	15	0.06				6.74522	5	0.692308							6.10695	8	0.28
chr1	19542725	T->C	4																12.0805	15	0.0697674													8.04238	7	0.387097							14.901	12	0.180328
chr9	115446711	T->C	4										6.72249	10	0.208333													13.2773	15	0.217391										5.87226	9	0.173913
chr9	115446721	T->C	6										8.68321	13	0.354839													13.2773	15	0.304348	6.41763	10	0.291667				5.57032	3	0.35	6.38289	11	0.76
chr9	115446733	T->C	4										8.68321	13	0.0967742	6.16268	10	0.25													6.95243	11	0.192308				9.19103	4	0.151515
chr9	115446747	T->C	6													6.47082	10	0.190476							6.15298	11	0.2	9.23637	12	0.15625										8.42542	15	0.0909091							7.38484
chr9	115446750	T->C	7							5.03648	6	0.117647				6.77895	11	0.0909091	6.18073	8	0.227273				5.84533	11	0.105263										9.19103	4	0.212121	7.40416	14	0.0689655
chr9	115446785	T->C	9				7.8066	14	0.777778	6.22153	5	0.619048													7.38357	12	0.625	8.94774	9	0.387097				7.26408	4	0.642857	16.4325	5	0.898305	6.63821	15	0.615385							7.631
chr9	115446829	T->C	7										8.12301	13	0.206897													8.37046	7	0.172414				5.18863	4	0.4				6.12758	16	0.166667	7.57262	5	0.354839
chr6	150046415	T->C	5							5.92527	8	0.35	7.00259	11	0.16																												6.5955	6	0.62963
chr6	150046435	T->C	3	13.6528	14	0.0909091				5.33274	7	0.222222																															5.86267	7	0.0833333
chr6	150046471	T->C	5	23.5822	19	0.0526316													7.58545	6	0.111111																5.01329	4	0.555556	6.89352	12	0.0740741
chr6	150046484	T->C	6	23.5822	19	0.0789474				7.11033	11	0.208333							8.70922	8	0.16129	5.15225	8	0.111111																6.63821	12	0.192308
chr6	150046485	T->C	5	23.5822	19	0.157895				7.11033	11	0.416667										5.15225	8	0.166667
chr6	150046495	T->C	8	21.7204	17	0.285714				7.11033	11	0.583333							7.86639	7	0.571429	6.01096	10	0.333333				5.4841	6	0.210526										6.89352	12	0.333333
chr6	150046545	T->C	4							5.33274	6	0.944444																5.19546	5	0.777778
chr2	37331614	T->C	13	13.6528	15	0.181818	11.2762	18	0.153846	14.2207	16	0.145833	14.8455	14	0.113208	8.62776	12	0.214286	8.42827	15	0.1	10.877	10	0.263158				12.7	9	0.295455							6.9629	4	0.6	18.638	29	0.136986	7.57262	5	0.258065
chr2	37331627	T->C	10				11.2762	18	0.153846	22.516	22	0.236842	19.3272	18	0.15942	12.3254	18	0.2	12.3615	18	0.136364							12.9886	9	0.0666667							8.35549	6	0.0666667	18.638	29	0.205479	5.61839	4	0.347826
chr2	37331642	T->C	10	14.894	15	0.125	12.5773	19	0.137931	28.145	24	0.105263				15.4067	21	0.14	12.9234	18	0.23913							13.2773	9	0.152174							11.6977	7	0.238095	19.9146	29	0.128205							8.8618
chr2	37331666	T->C	3																11.2377	13	0.075							14.4318	9	0.24																			7.38484
chr2	37331711	T->C	4							10.9618	10	0.189189										9.73203	5	0.205882	8.61417	13	0.0714286
chr2	37331745	T->C	10				17.348	20	0.1	7.11033	7	0.208333	9.24342	11	0.0909091	11.401	12	0.135135	5.89979	8	0.190476							15.5864	10	0.222222							25.902	10	0.0645161	17.3615	22	0.132353
chr2	37331750	T->C	14	9.92934	14	0.25	16.0469	18	0.189189	7.70285	7	0.576923	8.96332	10	0.125	11.0928	12	0.305556				8.87332	4	0.258065	15.0748	14	0.0816327	14.7205	9	0.117647				8.82067	3	0.529412	25.902	10	0.301075	16.3402	21	0.203125							5.16938
chr1	109606220	T->C	7							13.9244	20	0.0851064	11.2041	12	0.15	9.24402	14	0.233333	8.70922	11	0.0967742							17.0296	18	0.169492							12.2547	6	0.363636	6.38289	15	0.16
chr1	109606231	T->C	11							21.0347	26	0.126761				24.0345	25	0.282051	18.2613	17	0.138462	15.4568	14	0.166667				31.1728	21	0.111111	11.4982	14	0.0930233				10.5836	5	0.236842	13.5317	23	0.113208							16.4928
chr1	109606232	T->C	11							22.516	27	0.210526				27.4239	26	0.134831	18.8231	18	0.149254	16.8879	15	0.254237				32.0387	22	0.0720721	14.7071	15	0.2				10.5836	5	0.236842	14.8083	24	0.12069	7.57262	5	0.0645161				17.7236
chr1	109606239	T->C	9							23.1086	29	0.102564	14.0052	20	0.12	32.046	32	0.0769231										35.5023	24	0.0813008	16.3115	19	0.0655738				6.40587	4	0.217391	16.8508	26	0.0757576	7.32834	5	0.166667				20.9237
chr1	109606240	T->C	11				8.2403	17	0.157895	23.1086	29	0.166667	14.2853	21	0.0784314	32.9704	33	0.11215							8.61417	13	0.0714286				16.3115	19	0.196721				6.40587	4	0.130435	16.8508	26	0.121212							20.9237
chr1	109606243	T->C	8				9.1077	19	0.190476	22.516	27	0.131579	14.2853	21	0.156863													33.1932	22	0.0695652	16.3115	19	0.262295							16.8508	26	0.121212							21.1699
chr13	33099759	T->C	10				7.3729	12	0.235294				21.8481	20	0.5	7.08709	10	0.521739	9.83299	11	0.257143	5.43849	4	0.368421				8.6591	8	0.133333							17.825	7	0.140625	20.9359	28	0.207317							5.41555
chr13	33099760	T->C	9				6.5055	11	0.466667				22.1282	21	0.443038	7.08709	10	0.304348	9.83299	11	0.485714							8.6591	8	0.2							17.825	7	0.390625	20.9359	28	0.292683							5.41555
chr13	33099775	T->C	11				7.3729	13	0.764706				23.2486	19	0.60241	8.93589	14	0.689655	14.609	15	0.557692	5.43849	4	0.368421				9.23637	8	0.8125							11.9762	5	0.813953	24.7656	32	0.690722	5.37412	5	1				6.89251
chr13	33099802	T->C	6							5.92527	8	0.2	12.6047	12	0.0888889	7.39522	12	0.166667																						17.6168	25	0.0724638	6.5955	5	0.481481
chr13	33099804	T->C	7							5.92527	8	0.3	12.6047	12	0.0666667	7.39522	12	0.333333	6.18073	6	0.0909091																			17.3615	24	0.117647	5.61839	4	0.304348
chr13	33099806	T->C	9							5.92527	8	0.85	10.924	11	0.358974	7.08709	11	0.73913	6.18073	6	0.363636							12.9886	8	0.466667							11.6977	5	0.47619	17.1062	23	0.373134	5.61839	4	0.565217
chr7	44872689	T->C	8							7.11033	9	0.375				5.23828	9	0.352941							16.9207	19	0.127273	10.1023	9	0.171429	6.95243	8	0.230769	5.18863	5	0.45
chr7	44872701	T->C	6							7.70285	10	0.461538				5.85455	11	0.105263				7.1559	7	0.36							8.28943	9	0.290323							6.89352	13	0.0740741
chr7	44872714	T->C	8				9.1077	12	0.142857	5.62901	9	0.526316							6.74262	8	0.375				15.9977	17	0.134615				6.15023	7	0.173913							10.2126	11	0.15	5.37412	5	0.954545
chr7	44872732	T->C	12	5.58525	7	0.222222	9.1077	14	0.0952381	12.1468	14	0.365854	8.12301	8	0.275862	8.31962	11	0.333333	10.6758	14	0.131579	8.87332	12	0.193548	21.2278	22	0.057971	6.92728	7	0.0833333				5.70749	3	0.636364				16.5955	19	0.123077	5.86267	3	0.583333
chr7	44872739	T->C	9				11.2762	16	0.115385				8.68321	10	0.0967742	9.24402	14	0.2	12.9234	18	0.108696	14.3118	15	0.24										7.00465	4	0.185185	9.46955	7	0.205882	19.6593	24	0.12987	5.86267	3	0.625
chr7	44872744	T->C	6	9.30875	11	0.133333										12.9416	18	0.0714286				16.8879	18	0.0847458				10.9682	9	0.105263													6.35123	4	0.384615
chr18	65174323	T->C	3				20.3839	24	0.0851064																												8.35549	4	0.333333										6.15403
chr18	65174340	T->C	4				17.348	23	0.15										7.3045	11	0.0769231										5.61542	5	0.0952381																6.40019
chr18	65174341	T->C	3				17.348	23	0.2										6.18073	10	0.136364																10.5836	5	0.394737
chr18	65174343	T->C	8				18.6491	24	0.232558							5.85455	11	0.157895	8.70922	11	0.0645161	10.5907	12	0.0540541							5.88282	6	0.136364				11.6977	6	0.428571	5.61695	9	0.136364							7.13867
chr18	65174356	T->C	3													5.85455	12	0.157895	8.70922	10	0.0645161																5.29181	3	0.210526
chr18	65174381	T->C	4																8.42827	10	0.0666667	6.58343	7	0.173913													6.68439	5	0.375				5.37412	6	0.318182
chr19	16661483	T->C	6										9.52353	10	0.235294				8.14733	11	0.137931							6.06137	9	0.0952381				8.04238	6	0.16129				6.89352	13	0.111111	6.83978	8	0.0714286
chr19	16661491	T->C	10				6.5055	13	0.133333				10.3638	11	0.108108				6.74262	10	0.541667	6.2972	9	0.363636				6.35001	9	0.590909				5.70749	6	0.818182	6.40587	4	0.26087	6.38289	12	0.2	5.86267	7	0.5
chr19	16661497	T->C	4																7.02356	11	0.16													5.70749	6	0.181818	7.24142	5	0.346154
chr19	16661517	T->C	4																10.1139	15	0.0833333													5.96693	7	0.217391
chr19	16661535	T->C	4							9.18417	12	0.0645161	10.3638	13	0.0810811							7.44214	11	0.115385													6.9629	5	0.28
chr19	16661541	T->C	4							7.40659	11	0.28							6.18073	11	0.272727																6.12736	4	0.318182
chr16	69357167	T->C	9										5.60207	8	0.1	11.401	18	0.324324				5.43849	6	0.157895				15.5864	14	0.166667				5.96693	3	0.26087	10.0266	6	0.111111	13.787	26	0.12963	7.81689	8	0.3125				5.16938
chr16	69357184	T->C	4							6.22153	9	0.238095				11.401	19	0.0540541				5.15225	6	0.111111													9.74807	6	0.314286
chr16	69357218	T->C	10	12.4117	14	0.4	23.4198	23	0.314815							7.08709	13	0.695652										14.4318	13	0.24	9.09164	11	0.470588	7.52351	6	0.137931	8.35549	6	0.766667				7.32834	10	0.566667
chr16	69357222	T->C	5	13.0323	14	0.0952381										6.47082	12	0.380952										13.8546	13	0.229167										9.19137	20	0.0555556
chr16	69357228	T->C	9										7.00259	10	0.72	6.47082	12	0.428571										12.7	11	0.318182	8.55683	10	0.15625	7.52351	6	0.517241	5.29181	4	0.157895	7.91479	18	0.16129
chr16	69357229	T->C	3																															7.52351	6	0.137931							5.37412	7	0.227273
chr19	46053304	T->C	3																13.7662	17	0.204082				12.6136	15	0.0731707
chr19	46053308	T->C	3																									13.5659	11	0.0638298													6.10695	6	0.28
chr19	46053316	T->C	10										6.72249	14	0.375				12.9234	15	0.108696				11.0754	18	0.0555556	16.4523	13	0.45614	8.02203	15	0.233333				7.51994	8	0.740741	11.4892	19	0.111111	8.06117	7	0.181818
chr19	46053329	T->C	9							5.03648	10	0.176471	7.2827	15	0.307692				14.0471	15	0.28							15.0091	11	0.0576923	9.35904	15	0.0857143							12.2552	19	0.1875	6.83978	6	0.214286
chr19	46053340	T->C	11	5.58525	7	0.222222							7.5628	16	0.444444				14.3281	16	0.509804				14.4595	23	0.12766	16.7409	14	0.172414	8.82424	14	0.393939				9.74807	8	0.857143	12.5105	20	0.632653	5.61839	5	0.565217
chr19	46053369	T->C	8										5.88218	11	0.0952381				8.99016	13	0.0625				12.306	24	0.075	14.4318	12	0.26	5.08062	7	0.157895				14.2043	8	0.235294	9.95731	16	0.205128
chr17	65335320	T->C	11				6.5055	8	0.133333	6.5178	12	0.545455	8.40311	11	0.633333				7.3045	14	0.269231	7.44214	9	0.0769231	6.46063	9	0.333333				9.62644	12	0.25	14.2687	15	0.181818				9.44668	16	0.0540541	10.0154	11	0.268293
chr17	65335352	T->C	14				9.5414	12	0.863636	6.81406	13	0.913043	6.44238	10	0.956522				8.42827	16	0.633333	9.15956	11	0.96875	7.99887	11	0.461538	12.1227	12	0.642857	16.0441	20	0.816667	13.231	12	0.862745				11.7445	20	0.565217	16.6109	14	0.808824	23.2553	11	0.303371
chr17	65335356	T->C	8				9.9751	13	0.130435	7.11033	14	0.208333	6.44238	10	0.304348													13.2773	13	0.130435	16.0441	20	0.0666667	14.5282	13	0.428571	5.84884	6	0.333333
chr17	65335362	T->C	7													6.16268	12	0.25										17.0296	15	0.135593	14.1723	18	0.113208	15.047	14	0.293103	5.84884	5	0.142857				14.901	11	0.278689
chr17	65335391	T->C	6				6.9392	13	0.125							6.77895	14	0.181818										15.5864	13	0.0555556	8.28943	11	0.322581	6.48579	5	0.16
chr17	65335394	T->C	7													5.85455	13	0.157895							6.15298	7	0.2				8.02203	10	0.1	6.48579	5	0.24				5.61695	12	0.136364	8.30545	5	0.205882	11.497	5	0.0909091
chr3	179115555	T->C	9							18.6646	17	0.349206				20.645	18	0.164179																19.1979	11	0.418919	12.2547	7	0.227273	14.0424	24	0.163636	15.8781	12	0.107692				11.3234
chr3	179115571	T->C	11				24.7209	24	0.0526316				30.8114	27	0.172727	21.5694	19	0.0857143	16.0137	15	0.140351	19.4641	16	0.102941				10.9682	9	0.210526				16.3442	8	0.349206	13.9258	7	0.52	13.5317	22	0.150943	15.6338	11	0.21875				10.8311
chr3	179115621	T->C	8	29.1674	26	0.0851064				23.9973	31	0.0617284				10.1684	12	0.0909091	22.1945	19	0.0759494																8.07697	4	0.206897	12.7658	20	0.06	8.54973	6	0.0571429
chr3	179115627	T->C	13	24.8233	25	0.9	13.011	16	0.966667	18.3683	30	0.580645	40.3349	27	0.770833	7.08709	11	0.869565	20.2279	19	0.791667	14.0256	16	0.795918										7.26408	5	0.714286				12.5105	18	0.836735	6.10695	5	1				11.8157
chr3	179115630	T->C	11	24.2028	24	0.435897	15.1795	18	0.285714	17.7758	29	0.4	42.0156	28	0.28	7.08709	11	0.478261	19.666	19	0.385714	14.0256	16	0.183673																12.5105	18	0.306122							11.8157
chr3	179115635	T->C	11	21.7204	22	0.171429	14.3121	17	0.484848	17.1833	27	0.362069	40.3349	26	0.298611	6.16268	11	0.45	17.4184	18	0.419355	12.8806	16	0.377778																11.4892	17	0.266667							11.8157
chr17	42876631	T->C	5	19.8587	18	0.0625																12.5944	11	0.0681818										7.26408	5	0.285714							15.6338	10	0.09375				5.16938
chr17	42876646	T->C	4	15.5146	15	0.08				8.59164	15	0.0689655																						8.82067	7	0.382353													6.40019
chr17	42876659	T->C	6	21.0998	20	0.0588235				10.9618	17	0.189189	9.52353	11	0.205882							16.3155	19	0.122807																			16.1223	11	0.0909091				7.631
chr17	42876670	T->C	4	23.5822	21	0.131579													6.46168	8	0.347826	20.8952	22	0.0958904																			17.588	12	0.208333
chr17	42876711	T->C	6	24.8233	22	0.275				6.5178	11	0.227273										14.8843	14	0.0769231	9.22947	13	0.1																14.4124	11	0.220339				5.16938
chr17	42876712	T->C	4	23.5822	21	0.184211							6.44238	7	0.217391							13.1669	13	0.0652174																			12.4582	10	0.392157
chr1	1594978	T->C	3																			5.43849	7	0.263158				6.92728	8	0.166667
chr1	1594999	T->C	3										6.16228	10	0.0909091							6.2972	9	0.0909091				8.08183	9	0.25
chr1	1595025	T->C	5	7.447	8	0.333333	5.2044	8	0.166667																												23.6739	12	0.211765	10.2126	20	0.1	16.3666	12	0.223881
chr1	1595031	T->C	7	6.82642	7	0.181818							8.96332	15	0.09375																						23.3954	11	0.154762	11.2339	22	0.136364	18.3208	14	0.2
chr1	1595047	T->C	5										6.72249	11	0.125	5.54641	9	0.222222																						12.5105	22	0.0612245	21.2522	16	0.0804598
chr1	1595074	T->C	4										5.04187	8	0.611111																						14.2043	8	0.176471	8.1701	15	0.1875	17.8323	14	0.205479
chr16	10625255	T->C	5																6.18073	12	0.227273	12.0219	14	0.119048							8.82424	11	0.151515	42.5468	22	0.140244
chr16	10625266	T->C	11							27.5525	22	0.290323	9.80363	14	0.0571429				7.86639	11	0.357143	12.8806	16	0.6	7.69122	11	0.24				12.3005	14	0.304348	48.7731	23	0.5	5.29181	2	0.789474	17.8721	25	0.314286	8.06117	8	0.363636
chr16	10625313	T->C	13				7.8066	13	0.444444	33.774	33	0.280702	14.5654	20	0.0576923				9.83299	14	0.257143	16.8879	19	0.59322	7.38357	10	0.291667	6.35001	8	0.409091	17.6485	18	0.454545	58.6315	28	0.477876				25.7869	32	0.366337	8.79401	9	0.75				6.40019
chr16	10625325	T->C	9							25.4787	31	0.197674	9.80363	16	0.257143				8.70922	13	0.0967742	12.8806	15	0.222222							11.4982	14	0.0930233	38.1364	24	0.156463				21.1912	29	0.120482	6.5955	8	0.111111				5.90787
chr16	10625326	T->C	7				6.5055	11	0.133333	25.7749	32	0.0574713							8.70922	13	0.193548													38.1364	24	0.190476				20.9359	28	0.0609756	6.5955	8	0.444444				5.90787
chr16	10625352	T->C	6				5.6381	9	0.153846	13.6281	20	0.217391										10.877	16	0.289474							6.41763	8	0.0833333	21.014	16	0.111111				14.0424	20	0.0545455
chr11	68523434	T->C	5																						11.0754	13	0.111111	32.6159	19	0.265487	18.1833	21	0.352941										12.4582	7	0.0980392
chr11	68523471	T->C	7				7.3729	14	0.294118	5.62901	8	0.105263	8.68321	12	0.225806							8.58708	9	0.266667				53.3978	31	0.0648649	18.1833	21	0.0882353										14.4124	10	0.271186
chr11	68523493	T->C	3				9.5414	17	0.0909091																5.53768	8	0.222222				8.02203	15	0.2
chr11	68523497	T->C	6				9.5414	17	0.0909091													8.58708	10	0.1				29.7296	21	0.135922	8.02203	13	0.266667										9.28256	10	0.105263
chr11	68523504	T->C	10				10.8425	18	0.12	6.22153	7	0.285714	9.80363	15	0.0857143							8.30085	9	0.0689655	11.0754	12	0.166667	32.0387	23	0.234234	9.62644	12	0.194444	5.70749	6	0.909091							8.06117	10	0.363636
chr11	68523534	T->C	3																									8.37046	8	0.206897	6.95243	8	0.346154
chr17	49042143	T->C	7							6.81406	12	0.347826	6.72249	8	0.25	20.0287	22	0.0615385																20.2357	16	0.333333				8.68074	17	0.0588235	24.6721	20	0.257426	19.0746	12	0.219178
chr17	49042144	T->C	4													20.9531	23	0.0588235																21.5328	17	0.0722892										19.0746	12	0.0547945
chr17	49042177	T->C	11				10.8425	19	0.08				8.68321	14	0.0967742	25.267	28	0.158537	11.7996	13	0.0714286	12.5944	11	0.113636	9.84476	14	0.1875	20.2046	19	0.0571429				26.9809	18	0.0961538	11.9762	5	0.44186				21.4965	19	0.159091
chr17	49042206	T->C	12							23.1086	22	0.269231	6.44238	13	0.391304	25.5751	32	0.168675				18.0329	16	0.333333	7.69122	11	0.08	21.3591	21	0.0540541				14.2687	8	0.654545	8.07697	4	0.172414	18.638	28	0.150685	6.5955	10	0.703704				18.9544
chr17	49042242	T->C	8							15.702	16	0.207547				15.0986	19	0.102041	5.33791	10	0.263158	10.5907	12	0.162162													12.2547	7	0.295455	13.0211	19	0.117647							10.8311
chr17	49042246	T->C	8							12.4431	15	0.119048				13.866	18	0.0666667				9.15956	11	0.21875				10.3909	12	0.25							6.68439	4	0.375	11.9998	17	0.106383							8.36948
chrX	23719682	T->C	3													5.23828	12	0.117647																			8.91252	6	0.34375
chrX	23719690	T->C	7										8.96332	10	0.15625				12.6424	11	0.222222							11.8341	9	0.170732				14.7876	6	0.192982	8.91252	6	0.3125
chrX	23719727	T->C	10										13.1649	16	0.191489	6.16268	12	0.25	10.3949	15	0.108108	12.8806	8	0.2	5.23003	7	0.176471	9.81365	7	0.147059							10.8621	5	0.794872	8.42542	18	0.151515	5.86267	7	0.166667				5.66171
chrX	23719765	T->C	7							7.11033	10	0.125	20.7277	21	0.108108	9.86029	17	0.15625	11.2377	15	0.175	10.5907	10	0.216216																									11.5696
chrX	23719788	T->C	14				6.5055	12	0.4	6.81406	11	0.652174	14.0052	14	0.62	6.77895	14	0.909091	10.1139	14	0.694444	8.01461	8	0.821429	10.7677	15	0.485714	7.50455	8	0.5				11.6744	8	0.888889	10.5836	6	0.5	8.42542	18	0.636364	7.81689	7	0.8125				7.631
chrX	23719794	T->C	6							6.81406	11	0.130435	13.445	12	0.0625							7.1559	7	0.24	10.7677	15	0.0857143										10.5836	6	0.0789474				8.06117	8	0.181818
chr7	44872283	T->C	7							19.2571	20	0.169231	12.8848	14	0.130435	13.5579	22	0.181818	17.9803	23	0.078125													8.30181	9	0.28125
chr7	44872285	T->C	3													13.5579	22	0.204545	17.1375	22	0.0655738																7.51994	5	0.148148
chr7	44872300	T->C	17	8.06759	10	0.461538	29.0579	32	0.537313	23.9973	24	0.876543	14.0052	17	0.6	16.6392	29	0.740741	17.1375	22	0.377049	19.7503	17	0.57971	54.7615	39	0.179775	12.1227	12	0.571429				8.04238	8	0.806452	13.9258	7	0.88	23.489	31	0.380435	14.4124	14	0.423729	21.9489	10	0.357143	9.60029
chr7	44872303	T->C	18	8.06759	10	0.230769	29.9253	33	0.376812	23.7011	23	0.425	12.0445	16	0.465116	16.6392	29	0.203704	17.1375	22	0.409836	18.0329	16	0.238095	53.5309	39	0.0574713	12.7	13	0.295455	5.88282	10	0.409091	8.04238	8	0.516129	13.9258	7	0.2	21.1912	29	0.337349	14.6567	15	0.183333	24.0392	11	0.195652	9.35412
chr7	44872304	T->C	11				30.359	34	0.0857143	23.4048	22	0.189873	12.0445	16	0.162791				17.1375	22	0.131148	17.1742	15	0.166667				12.7	13	0.113636				8.04238	8	0.290323				21.1912	29	0.060241				24.0392	11	0.108696
chr11	86623085	T->C	3																34.275	32	0.163934				6.46063	6	0.285714													9.702	21	0.157895
chr11	86623091	T->C	5							26.3675	29	0.325843							40.4557	35	0.166667				6.46063	6	0.0952381													11.9998	23	0.0638298							6.40019
chr11	86623092	T->C	4							26.6637	30	0.233333							40.7367	36	0.131034																			11.9998	23	0.12766							6.40019
chr11	86623107	T->C	6							21.331	23	0.708333							37.9272	34	0.392593	6.2972	6	0.5	6.76827	7	0.363636													9.95731	17	0.128205				6.00981	3	0.26087
chr11	86623108	T->C	3							21.0347	22	0.0704225							37.6463	33	0.0671642				6.76827	7	0.272727
chr6	105546998	T->C	3																			10.5907	11	0.0810811	25.8425	31	0.0595238																8.30545	10	0.205882
chr6	105547006	T->C	7										9.80363	10	0.371429				6.74262	9	0.791667	17.7466	16	0.258065																			9.77112	11	0.25	59.0529	17	0.115044	7.631
chr6	105547007	T->C	6										9.80363	10	0.285714				6.74262	9	0.291667	17.7466	16	0.0645161																			11.9696	12	0.22449	61.6659	18	0.139831	7.631
chr6	105547013	T->C	8										9.80363	10	0.685714	5.54641	11	0.666667	6.74262	9	0.5	20.3228	17	0.84507	36.9179	32	0.0916667																13.191	13	0.703704	65.8466	17	0.18254	7.631
chr6	105547023	T->C	3										11.2041	12	0.25				7.86639	10	0.25																												8.8618
chr8	42387237	T->C	3																									7.79319	5	0.259259										8.1701	16	0.21875
chr8	42387243	T->C	6																			6.01096	7	0.190476				9.81365	7	0.323529							8.91252	7	0.375	9.95731	18	0.153846							10.0926
chr8	42387259	T->C	5													6.16268	9	0.1				8.01461	10	0.142857													8.91252	7	0.15625										14.2773
chr8	42387261	T->C	4										5.04187	8	0.111111							7.44214	10	0.346154																10.4679	20	0.243902	7.32834	6	0.333333
chr8	42387265	T->C	7													6.77895	11	0.545455				8.30085	11	0.0689655				12.9886	8	0.133333							8.91252	7	0.15625	10.7233	21	0.142857	9.52684	7	0.384615
chr8	56981943	T->C	8													16.023	19	0.288462	11.2377	14	0.425							10.3909	13	0.194444										12.2552	19	0.125	9.52684	8	0.230769	10.4518	5	0.375	8.61564
chr8	56981954	T->C	7										5.32197	8	0.263158	15.4067	17	0.12				9.44579	14	0.212121				8.94774	10	0.193548										11.7445	18	0.217391	9.52684	8	0.461538				5.90787
chr8	56981963	T->C	6																7.02356	9	0.08	7.1559	11	0.08				8.94774	10	0.0645161							5.57032	5	0.4	9.702	15	0.0789474	6.35123	6	0.230769
chr8	56981966	T->C	5													11.0928	14	0.0833333										8.94774	10	0.0967742							5.57032	5	0.45	8.93605	14	0.0571429	6.35123	6	0.192308
chr8	56981972	T->C	3													7.39522	11	0.208333										7.50455	9	0.192308										6.38289	11	0.08
chr17	42876293	T->C	6							14.2207	14	0.354167							16.2947	13	0.37931	20.3228	18	0.28169																5.36163	9	0.238095	13.9238	10	0.0526316				8.12332
chr17	42876305	T->C	4							9.48043	11	0.21875							14.0471	13	0.12																			5.36163	8	0.0952381							8.8618
chr17	42876309	T->C	5							9.7767	11	0.0909091							14.0471	12	0.3	23.1851	19	0.333333																5.36163	8	0.238095							9.60029
chr17	42876325	T->C	5	11.7911	13	0.105263				7.40659	8	0.24										16.0292	15	0.267857																			10.2597	9	0.190476				8.8618
chr17	42876329	T->C	5	11.7911	13	0.421053				7.70285	9	0.346154										17.1742	16	0.333333																			10.7482	10	0.25				8.36948
chr17	42877571	T->C	3	6.20584	9	0.2																18.0329	18	0.206349																									8.8618
chr17	42877581	T->C	3	9.92934	11	0.1875																16.8879	17	0.220339																									9.35412
chr17	42877601	T->C	3	10.5499	12	0.117647																15.743	18	0.109091																									6.64635
chr17	42877614	T->C	4	9.30875	10	0.133333				5.62901	8	0.210526										12.0219	15	0.380952																			6.35123	6	0.230769
chr17	42877615	T->C	4	9.30875	10	0.2				5.62901	8	0.157895										12.0219	15	0.0952381																			6.35123	6	0.230769
chr1	67874689	T->C	16	10.5499	14	0.588235	26.4557	28	0.704918	8.59164	11	0.965517	10.924	10	0.794872				5.05696	7	0.722222	9.44579	10	0.939394	7.69122	7	0.72	7.79319	8	0.962963	7.75463	12	0.793103				23.1168	9	0.819277	15.3189	17	0.716667	9.03828	3	1	15.4165	7	0.661017	7.38484
chr1	67874696	T->C	15				27.3231	29	0.238095	10.073	11	0.970588	6.44238	8	0.434783				5.05696	7	0.388889	9.15956	9	0.125	7.38357	7	0.208333	7.50455	8	0.461538	8.82424	14	0.424242				28.9657	11	0.317308	14.0424	17	0.272727	10.504	5	0.488372	10.4518	6	0.3	6.15403
chr1	67874697	T->C	15	8.68817	12	0.142857	26.022	28	0.2	7.40659	10	0.68	6.72249	9	0.625				5.05696	7	0.222222	9.15956	9	0.21875	6.46063	6	0.52381	6.92728	7	0.416667							27.8516	10	0.34	13.787	17	0.314815	12.7025	6	0.615385	10.4518	6	0.5	5.16938
chr1	67874731	T->C	13	10.5499	12	0.352941	26.4557	29	0.459016	5.92527	8	0.75	5.32197	9	0.105263				5.61885	7	0.2	10.5907	8	0.810811				12.7	15	0.272727	12.033	14	0.466667				7.51994	3	0.592593	9.44668	15	0.378378	9.03828	8	0.513514
chr1	67874734	T->C	4																			10.5907	8	0.243243							12.5679	15	0.0638298										9.03828	8	0.162162
chr10	28814615	T->C	10							15.702	16	0.830189	12.6047	17	0.8	25.8833	26	0.928571	5.33791	10	0.631579	5.43849	5	0.526316	7.99887	9	0.653846													6.38289	13	0.84							7.87716
chr10	28814618	T->C	10							14.5169	15	0.591837	12.6047	17	0.288889	25.8833	26	0.47619	5.33791	10	0.263158	5.43849	5	0.157895	7.99887	9	0.0769231													6.63821	14	0.192308							7.87716
chr10	28814619	T->C	5							14.5169	15	0.265306	12.6047	17	0.0888889							5.43849	5	0.157895																									7.87716
chr10	28814658	T->C	6							5.92527	6	0.15	7.8429	12	0.357143	7.08709	9	0.130435							7.07592	11	0.0869565
chr10	28814663	T->C	4							5.62901	6	0.105263	9.24342	13	0.151515	6.77895	9	0.272727
[truncated: 246 more rows]
[truncated: 21 more columns]
