# Supplementary material for: Prediction of constitutive A-to-I editing sites from human transcriptomes in the absence of genomic sequences
Source: BMC Genomics. 2013 Mar 27;14:206. doi: 10.1186/1471-2164-14-206 (PMC3637798; doi:10.1186/1471-2164-14-206)
Supplement: Additional file 11 — Editing ratios in three editing boxes in chromosome 2 across human tissues/cell lines. [file 1471-2164-14-206-S11.xlsx]

## Sheet: Additional file 12
Editing Box Region	Length	#	Loc	H9(EditRatio)	HeLa(EditRatio)	adipose(EditRatio)	adrenal(EditRatio)	brain(EditRatio)	breast(EditRatio)	colon(EditRatio)	heart(EditRatio)	kidney(EditRatio)	lung(EditRatio)	lymphnode(EditRatio)	ovary(EditRatio)	prostate(EditRatio)	skeletal_muscle(EditRatio)	testes(EditRatio)	thyroid(EditRatio)	whitebloodcell(EditRatio)	PES(>=3)	A2I	IfInvertAlu	IfRepetitive
chr2:37327644-37327685	42	10	37327644		0.0833333	0.176471	0.0967742	0.230769		0.5	0.097561	0.1875	0.551282	0.31068		0.217391		0.211111	0.12766		Yes	Yes	invertAluFlanking1K10K	nonRepetitive
chr2:37327644-37327685	42	10	37327651			0.222222	0.153846		0.057554	0.0980392						0.153846			0.103448	0.0675676	Yes	Yes	invertAluFlanking1K10K	nonRepetitive
chr2:37327644-37327685	42	10	37327658					0.0843373		0.697674			0.183099			0.0952381			0.0508475		Yes	Yes	invertAluFlanking1K10K	nonRepetitive
chr2:37327644-37327685	42	10	37327662		0.782609	0.288889	0.744186	0.717949	0.612903	0.952381		0.724138	0.6875	0.75	0.832335	0.32		0.608108	0.901961	0.75	Yes	Yes	invertAluFlanking1K10K	nonRepetitive
chr2:37327644-37327685	42	10	37327665			0.0952381	0.266667	0.189189		0.0952381	0.142857	0.12069			0.106509	0.20339			0.122449	0.115942	Yes	Yes	invertAluFlanking1K10K	nonRepetitive
chr2:37327644-37327685	42	10	37327666		0.458333	0.208333	0.444444	0.373333	0.290323	0.212766	0.0714286	0.241379	0.328125	0.465909	0.416185			0.233766	0.54717	0.267606	Yes	Yes	invertAluFlanking1K10K	nonRepetitive
chr2:37327644-37327685	42	10	37327669					0.108108	0.151261		0.142857			0.108911				0.0649351	0.226415	0.112676	Yes	Yes	invertAluFlanking1K10K	nonRepetitive
chr2:37327644-37327685	42	10	37327670		0.125	0.163265	0.0697674	0.0810811	0.0672269	0.5		0.193548	0.328125	0.19802	0.104046			0.116883	0.301887	0.0985915	Yes	Yes	invertAluFlanking1K10K	nonRepetitive
chr2:37327644-37327685	42	10	37327677				0.0930233					0.109091		0.406593	0.0769231			0.0886076		0.0933333	Yes	Yes	invertAluFlanking1K10K	nonRepetitive
chr2:37327644-37327685	42	10	37327685		0.0952381	0.0851064		0.131148	0.20354		0.0625				0.0552147	0.132653		0.0833333	0.084507		Yes	Yes	invertAluFlanking1K10K	nonRepetitive
chr2:37328000-37328100	101	11	37328000			0.125	0.101449						0.317073			0.126866			0.0625		Yes	Yes	invertAluFlanking1K10K	nonRepetitive
chr2:37328000-37328100	101	11	37328001			0.114583		0.0943396		0.123457		0.1	0.219512						0.111111		Yes	Yes	invertAluFlanking1K10K	nonRepetitive
chr2:37328000-37328100	101	11	37328008	0.0909091	0.115385	0.302083	0.419355	0.242991	0.0973451	0.193182	0.0909091	0.22449	0.264151		0.112	0.278351		0.196078	0.131868	0.0755556	Yes	Yes	invertAluFlanking1K10K	nonRepetitive
chr2:37328000-37328100	101	11	37328012				0.0752688	0.0555556				0.0636364	0.0784314			0.0789474			0.0823529		Yes	Yes	invertAluFlanking1K10K	nonRepetitive
chr2:37328000-37328100	101	11	37328013	0.0555556	0.247059	0.414894	0.322581	0.423423	0.141667	0.195876	0.183673	0.290909	0.196078	0.298246	0.40081	0.434211	0.333333	0.160714	0.317647	0.311321	Yes	Yes	invertAluFlanking1K10K	nonRepetitive
chr2:37328000-37328100	101	11	37328016		0.0853659	0.207317	0.258824	0.280374	0.15534	0.180723			0.137255	0.142857	0.154185	0.302632		0.154545	0.202532	0.245283	Yes	Yes	invertAluFlanking1K10K	nonRepetitive
chr2:37328000-37328100	101	11	37328034	0.433333	0.717949	0.780488	0.878378	0.872093	0.638298	0.918033	0.512821	0.588889	0.594595	0.657143	0.711538	0.79661	0.209302	0.89011	0.647887	0.663317	Yes	Yes	invertAluFlanking1K10K	nonRepetitive
chr2:37328000-37328100	101	11	37328075	0.269231	0.457627	0.741935	0.695122	0.6375	0.469697	0.507692	0.133333	0.458824		0.390625	0.325301	0.955556		0.425926	0.176471	0.263158	Yes	Yes	invertAluFlanking1K10K	nonRepetitive
chr2:37328000-37328100	101	11	37328082		0.188679	0.633333	0.53012	0.467532	0.5	0.0704225	0.176471			0.2	0.258427	0.466667		0.387755	0.287879	0.367089	Yes	Yes	invertAluFlanking1K10K	nonRepetitive
chr2:37328000-37328100	101	11	37328087	0.2	0.166667	0.380952	0.385542	0.265625	0.125	0.268657	0.184211	0.150685		0.485714	0.234973	0.333333		0.31068	0.32		Yes	Yes	invertAluFlanking1K10K	nonRepetitive
chr2:37328000-37328100	101	11	37328100	0.0833333		0.0882353		0.146341				0.0649351	0.293103			0.113924		0.0551181			Yes	Yes	invertAluFlanking1K10K	nonRepetitive
chr2:37329180-37329377	198	14	37329180			0.09375	0.111111		0.0769231	0.153846	0.129032		0.459459			0.102041					Yes	Yes	invertAlu	alu
chr2:37329180-37329377	198	14	37329214	0.444444	0.1875				0.619048		0.6			0.230088	0.375	0.291667			0.386364	0.568627	Yes	Yes	invertAlu	alu
chr2:37329180-37329377	198	14	37329217	0.222222		0.0645161								0.19469						0.278689	Yes	Yes	invertAlu	alu
chr2:37329180-37329377	198	14	37329261		0.0769231	0.1875	0.08		0.166667				0.361111		0.157895				0.315789		Yes	Yes	invertAlu	alu
chr2:37329180-37329377	198	14	37329283	0.5	0.148936	0.172414	0.129032	0.233333	0.121212		0.136364	0.30303	0.210526	0.25	0.240741	0.138889		0.230769	0.47619	0.487179	Yes	Yes	invertAlu	alu
chr2:37329180-37329377	198	14	37329300								0.0952381	0.0652174	0.4	0.0731707	0.153846			0.138889		0.088	Yes	Yes	invertAlu	alu
chr2:37329180-37329377	198	14	37329301										0.296296	0.16				0.0833333			Yes	Yes	invertAlu	alu
chr2:37329180-37329377	198	14	37329307	0.461538	0.357143	0.423077	0.25	0.1875	0.195122	0.15	0.47619	0.34	0.909091	0.526316	0.38961	0.25		0.487179	0.62069	0.416	Yes	Yes	invertAlu	alu
chr2:37329180-37329377	198	14	37329314		0.0526316				0.195652	0.45	0.0952381	0.117647	0.227273	0.263158		0.258621			0.230769		Yes	Yes	invertAlu	alu
chr2:37329180-37329377	198	14	37329320			0.296296				0.3			0.189189								Yes	Yes	invertAlu	alu
chr2:37329180-37329377	198	14	37329331				0.157895	0.125	0.1	0.263158	0.0833333	0.192308	0.291667	0.489362	0.0987654	0.151515		0.25		0.186992	Yes	Yes	invertAlu	alu
chr2:37329180-37329377	198	14	37329347	0.545455	0.206897	0.380952		0.428571	0.333333		0.15	0.444444	0.75	0.345455	0.262295	0.36				0.202703	Yes	Yes	invertAlu	alu
chr2:37329180-37329377	198	14	37329352		0.148148	0.285714		0.266667	0.0526316		0.214286		0.642857	0.3125	0.078125	0.294118		0.208333	0.285714	0.216216	Yes	Yes	invertAlu	alu
chr2:37329180-37329377	198	14	37329377			0.166667					0.0714286		0.3								Yes	Yes	invertAlu	alu
